# Supplementary material for: Crystal structure and Hirshfeld surface analysis of N-[(Z)-(2-hy­droxy­phen­yl)methyl­idene]aniline N-oxide
Source: Acta Crystallogr E Crystallogr Commun. 2021 May 11;77(Pt 6):596–9. doi: 10.1107/S2056989021004813 (PMC8183447; doi:10.1107/S2056989021004813)
Supplement: Supplementary file 1 [file e-77-00596-sup1.cif]

##############################################################################
#                                                                            #
# This CIF contains the data in a paper accepted for publication in          #
# Acta Crystallographica Section E. It conforms to the requirements of       #
# Notes for Authors for Acta Crystallographica Section E, and has been       #
# peer reviewed under the auspices of the IUCr Commission on Journals.       #
#                                                                            #
# Full details of the Crystallographic Information File format               #
# are given in the paper "The Crystallographic Information File (CIF):       #
# a New Standard Archive File for Crystallography" by S. R. Hall, F. H.      #
# Allen and I. D. Brown [Acta Cryst. (1991), A47, 655-685].                  #
#                                                                            #
# The current version of the core CIF dictionary is obtainable from          #
# ftp://ftp.iucr.org/pub/cif_core.dic.                                       #
#                                                                            #
# Software is freely available for graphical display of the structure(s)     #
# in this CIF. For information consult the CIF software page                 #
# http://www.iucr.org/resources/cif/software.                                #
#                                                                            #
# This file may be used for bona fide research purposes within the           #
# scientific community so long as proper attribution is given to the journal # 
# article from which it was obtained.                                        #
#                                                                            #
##############################################################################
data_global
_audit_creation_method     'APEX3 v2017.3-0'
_journal_date_recd_electronic     2021-01-25
_journal_date_accepted     2021-05-06
_journal_name_full     'Acta Crystallographica, Section E'
_journal_year     2021
_journal_volume     77
_journal_issue      6
_journal_page_first     596
_journal_page_last     599
_journal_paper_category     GO
_journal_paper_doi     10.1107/S2056989021004813
_journal_coeditor_code     EY2006
_publ_contact_author_name
;
Shaaban K. Mohamed
;
_publ_contact_author_address
;
Chemistry and Environmental Division,
Manchester Metropolitan University,
Manchester, M1 5GD, England
Chemistry Department,
Faculty of Science,
Minia University,
61519 El-Minia,
Egypt
;
_publ_contact_author_email     'shaabankamel@yahoo.com'
_publ_contact_author_fax     ?
_publ_contact_author_phone     ?
_publ_section_title
;
Crystal structure and Hirshfeld surface analysis of
<i>N</i>-[(<i>Z</i>)-(2-hydroxyphenyl)methylidene]aniline <i>N</i>-oxide
;
_publ_section_title_footnote     .
loop_
    _publ_author_name
    _publ_author_address
    'Mohamed, Shaaban K.'
;
Chemistry and Environmental Division,
Manchester Metropolitan University,
Manchester, M1 5GD, England
Chemistry Department,
Faculty of Science,
Minia University,
61519 El-Minia,
Egypt
;
    'Awad I. Said'
;
Chemistry Department,
Faculty of Science,
Assuit University,
Egypt
;
    'Joel T. Mague'
;
Department of Chemistry,
Tulane University,
New Orleans,
LA 70118,
USA
;
    'Moustafa F. Aly'
;
Chemistry Department,
Faculty of Science,
South Valley University,
Egypt
;
    'Akkurt, Mehmet'
;
Department of Physics,
Faculty of Sciences,
Erciyes University,
38039 Kayseri,
Turkey
;
    'Sahar M. I. Elgarhy'
;
Faculty of Science,
Department of Bio Chemistry,
Beni Suef University,
Beni Suef,
Egypt
;
_publ_section_synopsis
;
The conformation of the title compound is partially determined by a strong,
intramolecular O---H...O hydrogen bond. In the crystal, C---H...O hydrogen
bonds link the molecules, forming chains along the <i>a</i>-axis direction,
which are linked into strongly corrugated sheets parallel to the <i>ac</i>
plane by C---H...O hydrogen bonds and C---H...\p(ring) interactions. The
sheets are associated through additional C---H...\p(ring) interactions.
;
data_I
_audit_creation_method     'SHELXL-2018/3'
_chemical_name_systematic
;
<i>N</i>-[(<i>Z</i>)-(2-Hydroxyphenyl)methylidene]aniline <i>N</i>-oxide
;
_chemical_name_common     ?
_chemical_formula_moiety     'C13 H11 N O2'
_chemical_formula_sum     'C13 H11 N O2'
_chemical_formula_iupac     'C13 H11 N O2'
_chemical_formula_weight     213.23
_chemical_melting_point     ?
_chemical_absolute_configuration     unk
_space_group_crystal_system     monoclinic
_space_group_name_H-M_alt     'P c'
_space_group_name_Hall     'P -2yc'
loop_
    _space_group_symop_operation_xyz
    'x, y, z'
    'x, -y, z+1/2'
_cell_length_a     5.53910(10)
_cell_length_b     5.7873(2)
_cell_length_c     16.0859(4)
_cell_angle_alpha     90
_cell_angle_beta     99.0670(10)
_cell_angle_gamma     90
_cell_volume     509.21(2)
_cell_formula_units_Z     2
_cell_measurement_reflns_used     3430
_cell_measurement_theta_min     5.5701
_cell_measurement_theta_max     72.4229
_cell_measurement_temperature     150(2)
_exptl_crystal_description     block
_exptl_crystal_colour     yellow
_exptl_crystal_size_max     0.188
_exptl_crystal_size_mid     0.165
_exptl_crystal_size_min     0.149
_exptl_crystal_density_diffrn     1.391
_exptl_crystal_density_meas     ?
_exptl_crystal_density_method     ?
_exptl_crystal_F_000     224
_exptl_absorpt_coefficient_mu     0.769
_exptl_absorpt_correction_type     multi-scan
_exptl_absorpt_process_details
;
(<i>SADABS</i>; Krause <i>et al.</i>, 2015)
;
_exptl_absorpt_correction_T_min     0.77
_exptl_absorpt_correction_T_max     0.89
_diffrn_ambient_temperature     150(2)
_diffrn_source     'INCOATEC I\mS micro--focus source'
_diffrn_radiation_type     CuK\a
_diffrn_radiation_wavelength     1.54178
_diffrn_radiation_monochromator     mirror
_diffrn_measurement_device_type     'Bruker D8 VENTURE PHOTON 100 CMOS'
_diffrn_measurement_method     '\w scans'
_diffrn_detector_area_resol_mean     10.4167
_diffrn_reflns_number     3578
_diffrn_reflns_av_R_equivalents     0.0234
_diffrn_reflns_av_unetI/netI     0.0344
_diffrn_reflns_theta_min     5.570
_diffrn_reflns_theta_max     72.416
_diffrn_reflns_theta_full     68.000
_diffrn_measured_fraction_theta_max     0.983
_diffrn_measured_fraction_theta_full     0.988
_diffrn_reflns_limit_h_min     -6
_diffrn_reflns_limit_h_max     6
_diffrn_reflns_limit_k_min     -7
_diffrn_reflns_limit_k_max     7
_diffrn_reflns_limit_l_min     -19
_diffrn_reflns_limit_l_max     19
_refine_special_details     ?
_reflns_number_total     1654
_reflns_number_gt     1607
_reflns_threshold_expression     'I > 2\s(I)'
_refine_ls_structure_factor_coef     Fsqd
_refine_ls_matrix_type     full
_refine_ls_R_factor_all     0.0343
_refine_ls_R_factor_gt     0.0334
_refine_ls_wR_factor_gt     0.0829
_refine_ls_wR_factor_ref     0.0840
_refine_ls_goodness_of_fit_ref     1.063
_refine_ls_restrained_S_all     1.062
_refine_ls_number_reflns     1654
_refine_ls_number_parameters     145
_refine_ls_number_restraints     2
_refine_ls_hydrogen_treatment     constr
_refine_ls_weighting_scheme     calc
_refine_ls_weighting_details
              'w=1/[\s^2^(Fo^2^)+(0.0441P)^2^+0.0840P] where P=(Fo^2^+2Fc^2^)/3'
_atom_sites_solution_hydrogens     mixed
_atom_sites_solution_primary     ?
_atom_sites_solution_secondary     ?
_refine_ls_shift/su_max     0.000
_refine_ls_shift/su_mean     0.000
_refine_diff_density_max     0.176
_refine_diff_density_min     -0.180
_refine_ls_extinction_method     none
_refine_ls_extinction_coef     .
_refine_ls_abs_structure_details
;
Flack <i>x</i> determined using 611 quotients
[(<i>I</i>^+^)-(<i>I</i>^-^)]/[(<i>I</i>^+^)+(<i>I</i>^-^)]
(Parsons <i>et al.</i>,  2013).
;
_refine_ls_abs_structure_Flack     0.30(13)
loop_
    _atom_type_symbol
    _atom_type_description
    _atom_type_scat_dispersion_real
    _atom_type_scat_dispersion_imag
    _atom_type_scat_source
    'C' 'C' 0.0181 0.0091
                         'International Tables Vol C Tables 4.2.6.8 and 6.1.1.4'
    'H' 'H' 0.0000 0.0000
                         'International Tables Vol C Tables 4.2.6.8 and 6.1.1.4'
    'N' 'N' 0.0311 0.0180
                         'International Tables Vol C Tables 4.2.6.8 and 6.1.1.4'
    'O' 'O' 0.0492 0.0322
                         'International Tables Vol C Tables 4.2.6.8 and 6.1.1.4'
_computing_data_collection
;
<i>APEX3</i> (Bruker, 2016)
;
_computing_cell_refinement
;
<i>SAINT</i> (Bruker, 2016)
;
_computing_data_reduction
;
<i>SAINT</i>  (Bruker, 2016)
;
_computing_structure_solution
;
<i>SHELXT</i> (Sheldrick, 2015<i>a</i>)
;
_computing_structure_refinement
;
<i>SHELXL</i> (Sheldrick, 2015<i>b</i>)
;
_computing_molecular_graphics
;
ORTEP-3 for Windows (Farrugia, 2012) and DIAMOND (Brandenburg & Putz,
2012)
;
_computing_publication_material
;
PLATON (Spek, 2020)
;
loop_
    _atom_site_type_symbol
    _atom_site_label
    _atom_site_fract_x
    _atom_site_fract_y
    _atom_site_fract_z
    _atom_site_U_iso_or_equiv
    _atom_site_adp_type
    _atom_site_calc_flag
    _atom_site_occupancy
    _atom_site_disorder_assembly
    _atom_site_disorder_group
    O O1 0.8449(3) 0.3532(3) 0.64513(12) 0.0342(4) Uani d 1 . .
    H H1 0.841875 0.289527 0.589214 0.051 Uiso d 1 . .
    O O2 0.7828(3) 0.2215(3) 0.49662(12) 0.0338(4) Uani d 1 . .
    N N1 0.5424(3) 0.1864(3) 0.48272(13) 0.0267(4) Uani d 1 . .
    C C1 0.4520(4) 0.4953(4) 0.57874(14) 0.0260(5) Uani d 1 . .
    C C2 0.6705(4) 0.5169(4) 0.63617(15) 0.0280(5) Uani d 1 . .
    C C3 0.7030(4) 0.7093(4) 0.68930(16) 0.0328(5) Uani d 1 . .
    H H3 0.852651 0.728354 0.726592 0.039 Uiso calc 1 . .
    C C4 0.5207(5) 0.8717(4) 0.68821(18) 0.0348(5) Uani d 1 . .
    H H4 0.545906 1.001606 0.724635 0.042 Uiso calc 1 . .
    C C5 0.3009(4) 0.8470(4) 0.63443(17) 0.0349(6) Uani d 1 . .
    H H5 0.174797 0.958261 0.634589 0.042 Uiso calc 1 . .
    C C6 0.2662(4) 0.6611(4) 0.58092(16) 0.0304(5) Uani d 1 . .
    H H6 0.114410 0.643651 0.544695 0.036 Uiso calc 1 . .
    C C7 0.3908(4) 0.3082(4) 0.51888(15) 0.0270(5) Uani d 1 . .
    H H7 0.222390 0.270734 0.504648 0.032 Uiso calc 1 . .
    C C8 0.4586(4) 0.0034(4) 0.42327(14) 0.0263(5) Uani d 1 . .
    C C9 0.2257(4) 0.0070(4) 0.37527(15) 0.0304(5) Uani d 1 . .
    H H9 0.116018 0.130115 0.380872 0.036 Uiso calc 1 . .
    C C10 0.1571(4) -0.1720(4) 0.31930(17) 0.0340(5) Uani d 1 . .
    H H10 -0.001169 -0.171673 0.286384 0.041 Uiso calc 1 . .
    C C11 0.3176(5) -0.3521(4) 0.31083(16) 0.0327(5) Uani d 1 . .
    H H11 0.269918 -0.473587 0.271973 0.039 Uiso calc 1 . .
    C C12 0.5480(5) -0.3533(4) 0.35956(18) 0.0324(5) Uani d 1 . .
    H H12 0.657396 -0.477040 0.354374 0.039 Uiso calc 1 . .
    C C13 0.6199(4) -0.1748(4) 0.41587(16) 0.0301(5) Uani d 1 . .
    H H13 0.778043 -0.175337 0.448865 0.036 Uiso calc 1 . .
loop_
    _atom_site_aniso_label
    _atom_site_aniso_U_11
    _atom_site_aniso_U_22
    _atom_site_aniso_U_33
    _atom_site_aniso_U_12
    _atom_site_aniso_U_13
    _atom_site_aniso_U_23
    O1 0.0260(9) 0.0382(9) 0.0363(9) 0.0038(6) -0.0010(7) 0.0001(7)
    O2 0.0137(7) 0.0461(9) 0.0418(9) -0.0015(7) 0.0047(7) -0.0028(8)
    N1 0.0170(9) 0.0340(9) 0.0290(10) -0.0013(7) 0.0031(7) 0.0025(8)
    C1 0.0253(12) 0.0287(11) 0.0250(12) -0.0010(8) 0.0073(10) 0.0032(8)
    C2 0.0232(12) 0.0314(11) 0.0301(12) 0.0004(8) 0.0057(10) 0.0066(9)
    C3 0.0308(13) 0.0359(12) 0.0320(12) -0.0082(10) 0.0059(10) -0.0024(10)
    C4 0.0380(14) 0.0300(11) 0.0397(13) -0.0066(9) 0.0166(11) -0.0022(10)
    C5 0.0346(14) 0.0328(12) 0.0403(15) 0.0032(9) 0.0150(11) 0.0065(10)
    C6 0.0232(11) 0.0362(12) 0.0321(12) 0.0026(9) 0.0054(9) 0.0071(10)
    C7 0.0185(10) 0.0327(11) 0.0293(11) 0.0009(8) 0.0028(9) 0.0049(9)
    C8 0.0241(11) 0.0292(11) 0.0258(13) -0.0022(8) 0.0044(10) 0.0029(8)
    C9 0.0218(11) 0.0379(12) 0.0316(13) 0.0017(9) 0.0053(10) -0.0012(9)
    C10 0.0246(11) 0.0448(13) 0.0329(12) -0.0037(9) 0.0052(10) -0.0013(11)
    C11 0.0328(12) 0.0340(12) 0.0328(13) -0.0066(9) 0.0096(10) -0.0021(10)
    C12 0.0336(12) 0.0307(11) 0.0341(12) 0.0044(9) 0.0096(10) 0.0023(10)
    C13 0.0249(11) 0.0350(12) 0.0307(13) 0.0025(8) 0.0056(9) 0.0053(9)
_geom_special_details
;
 All esds (except the esd in the dihedral angle between two l.s. planes)
 are estimated using the full covariance matrix.  The cell esds are taken
 into account individually in the estimation of esds in distances, angles
 and torsion angles; correlations between esds in cell parameters are only
 used when they are defined by crystal symmetry.  An approximate (isotropic)
 treatment of cell esds is used for estimating esds involving l.s. planes.
;
loop_
    _geom_bond_atom_site_label_1
    _geom_bond_atom_site_label_2
    _geom_bond_site_symmetry_2
    _geom_bond_distance
    _geom_bond_publ_flag
    O1 C2 . 1.345(3) ?
    O1 H1 . 0.9697 ?
    O2 N1 . 1.331(2) ?
    N1 C7 . 1.302(3) ?
    N1 C8 . 1.454(3) ?
    C1 C2 . 1.407(3) ?
    C1 C6 . 1.411(3) ?
    C1 C7 . 1.453(3) ?
    C2 C3 . 1.398(4) ?
    C3 C4 . 1.377(4) ?
    C3 H3 . 0.9500 ?
    C4 C5 . 1.385(4) ?
    C4 H4 . 0.9500 ?
    C5 C6 . 1.372(4) ?
    C5 H5 . 0.9500 ?
    C6 H6 . 0.9500 ?
    C7 H7 . 0.9500 ?
    C8 C13 . 1.382(3) ?
    C8 C9 . 1.395(3) ?
    C9 C10 . 1.386(4) ?
    C9 H9 . 0.9500 ?
    C10 C11 . 1.391(4) ?
    C10 H10 . 0.9500 ?
    C11 C12 . 1.389(4) ?
    C11 H11 . 0.9500 ?
    C12 C13 . 1.390(4) ?
    C12 H12 . 0.9500 ?
    C13 H13 . 0.9500 ?
loop_
    _geom_angle_atom_site_label_1
    _geom_angle_atom_site_label_2
    _geom_angle_atom_site_label_3
    _geom_angle_site_symmetry_1
    _geom_angle_site_symmetry_3
    _geom_angle
    _geom_angle_publ_flag
    C2 O1 H1 . . 105.1 ?
    C7 N1 O2 . . 122.78(18) ?
    C7 N1 C8 . . 121.79(18) ?
    O2 N1 C8 . . 115.43(17) ?
    C2 C1 C6 . . 118.6(2) ?
    C2 C1 C7 . . 125.97(19) ?
    C6 C1 C7 . . 115.4(2) ?
    O1 C2 C3 . . 118.3(2) ?
    O1 C2 C1 . . 122.5(2) ?
    C3 C2 C1 . . 119.1(2) ?
    C4 C3 C2 . . 120.8(2) ?
    C4 C3 H3 . . 119.6 ?
    C2 C3 H3 . . 119.6 ?
    C3 C4 C5 . . 120.5(2) ?
    C3 C4 H4 . . 119.7 ?
    C5 C4 H4 . . 119.7 ?
    C6 C5 C4 . . 119.6(2) ?
    C6 C5 H5 . . 120.2 ?
    C4 C5 H5 . . 120.2 ?
    C5 C6 C1 . . 121.2(2) ?
    C5 C6 H6 . . 119.4 ?
    C1 C6 H6 . . 119.4 ?
    N1 C7 C1 . . 126.9(2) ?
    N1 C7 H7 . . 116.6 ?
    C1 C7 H7 . . 116.6 ?
    C13 C8 C9 . . 121.2(2) ?
    C13 C8 N1 . . 117.2(2) ?
    C9 C8 N1 . . 121.66(19) ?
    C10 C9 C8 . . 118.9(2) ?
    C10 C9 H9 . . 120.5 ?
    C8 C9 H9 . . 120.5 ?
    C9 C10 C11 . . 120.6(2) ?
    C9 C10 H10 . . 119.7 ?
    C11 C10 H10 . . 119.7 ?
    C12 C11 C10 . . 119.6(2) ?
    C12 C11 H11 . . 120.2 ?
    C10 C11 H11 . . 120.2 ?
    C11 C12 C13 . . 120.5(2) ?
    C11 C12 H12 . . 119.8 ?
    C13 C12 H12 . . 119.8 ?
    C8 C13 C12 . . 119.2(2) ?
    C8 C13 H13 . . 120.4 ?
    C12 C13 H13 . . 120.4 ?
loop_
    _geom_torsion_atom_site_label_1
    _geom_torsion_atom_site_label_2
    _geom_torsion_atom_site_label_3
    _geom_torsion_atom_site_label_4
    _geom_torsion_site_symmetry_1
    _geom_torsion_site_symmetry_2
    _geom_torsion_site_symmetry_3
    _geom_torsion_site_symmetry_4
    _geom_torsion
    _geom_torsion_publ_flag
    C6 C1 C2 O1 . . . . 172.1(2) ?
    C7 C1 C2 O1 . . . . -4.2(3) ?
    C6 C1 C2 C3 . . . . -4.4(3) ?
    C7 C1 C2 C3 . . . . 179.3(2) ?
    O1 C2 C3 C4 . . . . -174.0(2) ?
    C1 C2 C3 C4 . . . . 2.6(3) ?
    C2 C3 C4 C5 . . . . 0.1(4) ?
    C3 C4 C5 C6 . . . . -1.0(4) ?
    C4 C5 C6 C1 . . . . -0.9(4) ?
    C2 C1 C6 C5 . . . . 3.6(3) ?
    C7 C1 C6 C5 . . . . -179.7(2) ?
    O2 N1 C7 C1 . . . . -0.4(3) ?
    C8 N1 C7 C1 . . . . -179.7(2) ?
    C2 C1 C7 N1 . . . . -30.2(3) ?
    C6 C1 C7 N1 . . . . 153.4(2) ?
    C7 N1 C8 C13 . . . . -153.0(2) ?
    O2 N1 C8 C13 . . . . 27.7(3) ?
    C7 N1 C8 C9 . . . . 27.3(3) ?
    O2 N1 C8 C9 . . . . -152.0(2) ?
    C13 C8 C9 C10 . . . . -0.1(3) ?
    N1 C8 C9 C10 . . . . 179.6(2) ?
    C8 C9 C10 C11 . . . . -0.2(4) ?
    C9 C10 C11 C12 . . . . 0.6(4) ?
    C10 C11 C12 C13 . . . . -0.7(4) ?
    C9 C8 C13 C12 . . . . 0.0(3) ?
    N1 C8 C13 C12 . . . . -179.8(2) ?
    C11 C12 C13 C8 . . . . 0.4(4) ?
loop_
    _geom_hbond_atom_site_label_D
    _geom_hbond_atom_site_label_H
    _geom_hbond_atom_site_label_A
    _geom_hbond_site_symmetry_A
    _geom_hbond_distance_DH
    _geom_hbond_distance_HA
    _geom_hbond_distance_DA
    _geom_hbond_angle_DHA
    _geom_hbond_publ_flag
    O1 H1 O2 . 0.97 1.53 2.479(2) 166.8 yes
    C7 H7 O2 1_455 0.95 2.43 3.368(3) 167.3 yes
    C10 H10 O1 2_454 0.95 2.53 3.227(3) 131 yes
    C11 H11 Cg1 2_554 0.95 2.94 3.662(3) 136 yes
    C4 H4 Cg2 2_565 0.95 2.77 3.545(3) 140 yes
_shelx_space_group_comment
;
The symmetry employed for this shelxl refinement is uniquely defined
by the following loop, which should always be used as a source of
symmetry information in preference to the above space-group names.
They are only intended as comments.
;
_shelx_estimated_absorpt_T_min     0.869
_shelx_estimated_absorpt_T_max     0.894
_shelx_hkl_file
;
   1   0   0 7974.10  306.57
  -1   0   0 7650.03  307.07
  -2   0   0  952.90   38.60
   2   0   0  984.60   38.40
  -3   0   0  744.43   29.30
  -3   0   0  688.03   28.30
   4   0   0  202.18    8.50
   5   0   0   20.90    1.70
   5   0   0   19.20    1.70
   6   0   0   20.70    1.50
   6   0   0   20.70    1.50
  -1  -1   0  694.63   27.20
   1  -1   0  703.93   27.30
   1   1   0  704.13   27.20
  -1   1   0  660.43   27.30
  -2  -1   0  451.35   17.90
   2  -1   0  449.76   18.00
  -2   1   0  444.76   17.90
   2   1   0  420.86   17.80
  -3  -1   0  396.36   15.70
  -3  -1   0  399.86   16.60
  -3   1   0  374.26   16.60
   4  -1   0  130.39    5.80
  -4  -1   0  130.89    5.90
  -4  -1   0  142.59    5.90
   4  -1   0  126.79    5.80
   4   1   0  130.79    5.80
   5  -1   0   73.29    3.60
   5  -1   0   72.49    3.50
  -5   1   0   74.09    3.90
   5   1   0   72.99    3.60
   6  -1   0   10.70    1.10
   6  -1   0    9.60    1.20
   6   1   0    8.80    1.10
   6   1   0    9.90    1.20
   1  -2   0  729.73   27.20
  -1   2   0  642.24   27.10
  -2  -2   0  419.46   17.00
   2  -2   0  437.06   17.60
  -2  -2   0  440.26   17.40
  -2   2   0  442.56   17.60
   2   2   0  398.66   17.30
   3  -2   0    1.60    0.70
   3  -2   0    2.50    0.90
  -3  -2   0    4.00    1.00
  -3  -2   0    3.70    1.50
   3  -2   0    1.90    0.70
  -3  -2   0    0.30    2.50
   4  -2   0  594.64   24.40
   4  -2   0  595.44   24.40
  -4  -2   0  605.74   24.40
  -4  -2   0  640.74   24.50
   5  -2   0  337.77   14.00
   5  -2   0  351.86   14.10
  -5  -2   0  331.67   14.20
   5   2   0  348.97   14.10
  -5   2   0  353.26   14.10
   6  -2   0    7.50    1.30
   6  -2   0    7.40    1.10
   6   2   0    8.20    1.10
   6   2   0    8.70    1.10
  -6   2   0    7.10    1.60
  -1  -3   0  369.06   14.80
  -2  -3   0  864.11   34.30
   2  -3   0  889.41   34.30
   2  -3   0  837.02   34.20
  -2  -3   0  907.01   34.20
  -2  -3   0  853.21   34.30
   2  -3   0  872.61   34.20
   2  -3   0  825.72   34.30
   3  -3   0    5.40    1.10
  -3  -3   0    6.00    1.10
  -3  -3   0    5.70    1.10
   3  -3   0    5.90    1.80
   3  -3   0    4.90    1.40
   4  -3   0    4.80    2.00
  -4  -3   0    4.10    1.50
   4  -3   0    4.50    1.60
  -4  -3   0    4.30    1.40
   5  -3   0   56.89    3.10
  -5  -3   0   59.99    3.30
   5  -3   0   59.59    3.00
   5   3   0   63.49    3.00
  -5   3   0   61.19    3.10
   6  -3   0   88.39    3.70
  -6   3   0   89.09    3.70
   6   3   0   72.49    3.70
   6   3   0   94.19    3.70
   0  -4   0    0.20    1.10
   0  -4   0    0.10    1.00
   0  -4   0    1.80    1.20
   1  -4   0   69.49    3.60
   1  -4   0   70.79    3.60
   1  -4   0   69.79    3.50
  -1  -4   0   67.19    3.60
  -1  -4   0   73.09    3.40
  -1  -4   0   70.09    3.60
   2  -4   0   20.90    2.30
  -2  -4   0   19.50    2.40
  -2  -4   0   21.10    1.60
   3  -4   0  242.68   10.20
  -3  -4   0  239.28   10.10
   3  -4   0  238.58   10.20
  -3  -4   0  243.18   10.20
   3  -4   0  247.98   10.20
  -4  -4   0  443.46   17.80
   4  -4   0  452.55   17.80
  -4  -4   0  411.56   18.00
   4  -4   0  442.26   17.70
   4  -4   0  451.25   17.80
  -5  -4   0  107.69    4.80
   5  -4   0  101.99    4.60
   5  -4   0  101.29    4.50
  -5   4   0  111.19    4.90
   5   4   0  103.59    4.60
   0  -5   0   10.00    1.80
   0  -5   0    7.60    1.60
  -1  -5   0   16.60    2.70
  -1  -5   0   18.30    2.00
   1  -5   0   20.20    1.80
   1  -5   0   21.60    2.30
   1  -5   0   15.70    1.90
  -1  -5   0   17.80    2.90
  -2  -5   0   12.00    1.70
  -2  -5   0   15.80    1.90
   2  -5   0   11.90    1.80
   2  -5   0    8.60    1.50
   3  -5   0  149.09    7.60
   3  -5   0  156.58    6.70
   3  -5   0  156.18    6.70
  -3  -5   0  164.38    6.80
  -3  -5   0  146.79    6.80
  -3  -5   0  157.98    7.10
   4  -5   0   49.10    2.50
  -4  -5   0   47.30    2.40
  -4  -5   0   50.39    2.70
   4  -5   0   47.10    2.50
  -4   5   0   50.09    2.50
   0  -6   0  857.61   34.60
   0  -6   0  876.71   35.10
  -1  -6   0  197.88    8.60
   1  -6   0  202.78    8.70
   1  -6   0  207.18    8.60
  -1  -6   0  206.98    8.50
   2  -6   0    1.10    0.80
   2  -6   0    0.60    1.00
  -2  -6   0    0.40    1.10
  -2  -6   0    0.70    0.70
  -3  -6   0   33.40    1.80
   3  -6   0   31.30    1.80
   3  -6   0   30.80    1.90
   0  -7   0    5.80    1.10
   0  -7   0    5.70    1.00
  -1  -7   0   17.90    1.30
   1  -7   0   16.90    1.30
   1  -7   0   14.80    1.20
  -1  -7   0   16.40    1.20
  -1   7   0   12.80    2.70
   6   0  -1    0.20    0.60
   6   0  -1    0.40    0.50
   5   0  -1    1.80    0.80
   5   0  -1    3.60    1.20
   4   0  -1    1.40    0.80
  -3   0   1   -1.50    0.90
  -3   0   1    0.40    1.00
   2   0  -1    0.40    0.50
  -2   0   1   -0.30    0.40
  -1   0   1   -0.10    0.20
   1   0  -1   -0.10    0.20
   1   0   1    0.30    0.20
  -1   0  -1    0.00    0.20
  -2   0  -1    0.00    0.50
   2   0   1    0.20    0.50
  -3   0  -1   -1.10    1.40
  -3   0  -1    1.90    1.10
   4   0   1    0.20    0.60
   5   0   1    0.80    0.70
   5   0   1    1.30    0.70
   6   0   1    0.90    0.50
   6   0   1   -0.40    0.60
   6  -1  -1   15.70    1.30
   6  -1  -1   17.00    1.60
   6   1  -1   16.90    1.30
   6   1  -1   17.10    1.40
  -5  -1   1  321.17   13.60
   5  -1  -1  325.37   13.40
   5  -1  -1  332.47   13.40
   5   1  -1  328.57   13.40
  -5   1   1  329.97   13.40
  -4  -1   1  490.95   19.00
   4  -1  -1  451.65   18.90
  -4  -1   1  470.35   19.00
   4  -1  -1  466.35   19.00
   4   1  -1  474.85   19.00
  -3  -1   1 1754.52   70.89
  -3  -1   1 1860.71   71.79
  -3   1   1 1804.72   71.79
  -2  -1   1 1180.18   45.20
   2  -1  -1 1130.79   45.20
   2   1  -1 1154.78   45.20
  -2   1   1 1096.99   45.20
  -1  -1   1 1911.81   75.79
   1  -1  -1 1942.01   75.79
  -1   1   1 1860.71   75.69
   1   1  -1 1989.40   75.79
   0   1  -1  160.98    6.40
   1  -1   1  355.66   14.00
  -1  -1  -1  342.37   13.80
   1   1   1  350.46   13.80
  -1   1  -1  343.17   13.90
  -2  -1  -1  678.13   26.60
   2  -1   1  666.83   26.80
  -2   1  -1  666.73   26.70
   2   1   1  649.14   26.60
  -3  -1  -1  418.76   16.40
  -3  -1  -1  403.36   17.30
  -3   1  -1  400.26   17.40
  -4  -1  -1   78.69    3.90
   4  -1   1   83.49    3.90
   4  -1   1   79.39    3.90
   4   1   1   78.09    3.80
   5  -1   1  181.38    7.90
   5  -1   1  180.98    7.90
   5   1   1  194.48    8.10
  -5   1  -1  185.78    8.00
   6  -1   1   80.09    3.50
   6  -1   1   74.39    3.50
   6   1   1   75.49    3.50
   6   1   1   79.19    3.50
   6  -2  -1   72.99    3.40
   6  -2  -1   72.29    3.30
   6   2  -1   71.69    3.30
   6   2  -1   72.69    3.30
  -5  -2   1  125.39    5.70
   5  -2  -1  129.39    5.70
   5  -2  -1  122.09    5.50
  -5   2   1  124.39    5.60
   5   2  -1  125.99    5.50
   4  -2  -1   83.19    4.60
   4  -2  -1   76.69    3.80
  -4  -2   1   79.09    3.90
  -4  -2   1   80.19    3.90
  -3  -2   1  225.78    9.70
  -3  -2   1  237.28   11.20
  -3  -2   1  235.98    9.80
   3  -2  -1  227.98    9.80
  -3  -2   1  242.08    9.70
   2  -2  -1  998.50   38.80
  -2  -2   1  994.90   38.70
  -2  -2   1  978.80   38.30
   2   2  -1  916.51   38.60
   1  -2  -1  405.36   15.30
  -1   2   1  361.36   15.30
   1   2  -1  382.26   15.20
   1  -2   1  446.86   17.20
  -1   2  -1  408.96   17.10
  -2  -2  -1  513.25   20.30
   2  -2   1  507.25   20.60
  -2  -2  -1  511.45   20.00
   2   2   1  479.95   20.20
  -2   2  -1  496.35   20.50
  -3  -2  -1   96.69    4.60
   3  -2   1   95.69    4.50
   3  -2   1   98.49    4.50
   3  -2   1   97.79    4.80
   3  -2   1   94.79    4.50
  -3  -2  -1  101.19    4.70
  -3  -2  -1  105.99    4.50
  -4  -2  -1 1085.19   42.10
   4  -2   1 1041.80   42.10
   4  -2   1 1034.90   42.00
  -4  -2  -1 1087.59   42.10
   5  -2   1   36.00    2.30
   5  -2   1   37.80    2.20
  -5  -2  -1   34.80    2.60
   5   2   1   41.30    2.40
   6  -2   1    5.40    1.10
   6   2   1    3.20    0.90
   6   2   1    2.40    0.70
  -6   2  -1    3.90    1.20
   6  -3  -1    3.80    0.90
  -6   3   1    6.80    1.20
   6   3  -1    5.30    0.90
   6   3  -1    5.30    1.00
   5  -3  -1   58.59    3.00
  -5  -3   1   64.19    3.10
  -5  -3   1   61.09    3.30
   5  -3  -1   59.29    3.20
  -5   3   1   62.79    3.10
   5   3  -1   61.39    3.00
   4  -3  -1   46.40    2.80
   4  -3  -1   40.80    2.40
   4  -3  -1   44.70    2.70
  -4  -3   1   36.60    2.80
  -4  -3   1   43.10    2.50
   3  -3  -1   60.79    3.20
  -3  -3   1   55.79    3.00
   3  -3  -1   52.89    2.90
  -3  -3   1   58.09    2.90
   3  -3  -1   55.29    3.20
  -3  -3   1   53.09    3.10
  -2  -3   1   53.79    3.10
  -2  -3   1   53.69    3.20
   2  -3  -1   52.99    2.90
   2  -3  -1   52.29    3.00
  -2  -3   1   56.09    2.70
   2  -3  -1   54.49    3.20
  -1  -3   1    2.90    0.90
   0  -3  -1  375.16   15.00
  -1  -3  -1  269.27   10.90
   2  -3   1   56.89    3.10
  -2  -3  -1   59.09    2.70
   2  -3   1   56.29    3.00
   2  -3   1   52.09    3.00
   2  -3   1   53.69    3.10
  -2  -3  -1   53.39    3.20
   3  -3   1    7.70    1.40
  -3  -3  -1    7.40    1.90
  -3  -3  -1    9.20    1.80
   3  -3   1    4.70    1.70
   3  -3   1    6.70    1.70
   4  -3   1   92.09    4.50
   4  -3   1   98.09    4.60
   4  -3   1   95.59    4.50
  -4  -3  -1   91.89    4.50
  -4  -3  -1   95.29    4.50
   5  -3   1   29.00    1.90
  -5  -3  -1   27.50    2.20
   5  -3   1   27.50    1.80
  -5   3  -1   28.20    1.90
   5   3   1   29.90    1.80
   6  -3   1    0.90    0.80
  -6   3  -1    0.40    0.60
   6   3   1    0.10    0.50
   5  -4  -1   57.69    3.00
  -5  -4   1   57.89    3.10
  -5   4   1   67.69    3.50
   5   4  -1   55.99    2.80
   4  -4  -1   53.89    3.10
   4  -4  -1   61.69    3.10
  -4  -4   1   59.19    3.00
   4  -4  -1   61.79    3.20
  -4  -4   1   57.39    3.20
  -4   4   1   61.39    3.10
  -3  -4   1   22.00    2.80
   3  -4  -1   23.20    2.00
  -3  -4   1   22.90    2.00
  -3  -4   1   24.30    2.10
   3  -4  -1   22.30    2.30
   3  -4  -1   24.10    2.10
  -2  -4   1  157.18    6.70
   2  -4  -1  149.59    6.80
  -1  -4   1   65.19    3.40
  -1  -4   1   62.29    3.30
  -1  -4   1   61.09    3.10
   1  -4  -1   61.49    3.20
   1  -4  -1   61.29    3.30
   1  -4  -1   58.69    3.40
   0  -4  -1   -0.40    1.20
   0  -4  -1    0.30    1.10
   0  -4  -1    1.40    0.90
   0  -4   1    1.20    1.20
   0  -4   1    0.20    0.90
   0  -4   1   -1.50    0.90
  -1  -4  -1    5.30    1.10
   1  -4   1    3.70    0.90
   1  -4   1    6.00    1.60
  -1  -4  -1    7.50    1.30
   1  -4   1    7.00    1.70
   2  -4   1   64.79    3.30
   2  -4   1   60.09    3.80
   2  -4   1   64.29    3.30
  -2  -4  -1   64.99    3.20
  -3  -4  -1  107.39    5.10
  -3  -4  -1  115.89    5.20
  -3  -4  -1  114.89    5.20
   3  -4   1  106.89    5.10
   3  -4   1  113.09    5.10
   3  -4   1  113.29    5.20
   4  -4   1  542.35   21.60
   4  -4   1  510.35   21.80
  -4  -4  -1  570.64   21.70
   4  -4   1  527.55   21.60
  -5  -4  -1   35.60    2.30
   5  -4   1   32.10    1.90
   5  -4   1   31.20    1.90
   5   4   1   33.80    1.80
  -5   4  -1   35.30    1.90
  -4  -5   1   36.50    2.40
   4  -5  -1   37.00    2.30
  -4  -5   1   37.30    2.10
   4  -5  -1   38.80    2.10
  -4   5   1   37.60    2.10
  -3  -5   1   20.80    1.90
  -3  -5   1   25.40    1.80
  -3  -5   1   25.90    1.80
   3  -5  -1   23.20    1.80
   2  -5  -1   41.80    2.50
  -2  -5   1   43.30    2.50
  -2  -5   1   41.00    2.60
   2  -5  -1   46.60    2.70
   2  -5  -1   41.20    2.50
  -2  -5   1   41.90    2.50
  -2   5   1   35.80    2.80
  -1  -5   1   71.49    3.70
  -1  -5   1   66.89    3.60
   1  -5  -1   67.49    3.50
   1  -5  -1   65.19    3.90
   1  -5  -1   63.89    3.60
   0  -5   1  207.98    8.90
   0  -5   1  212.58    8.90
   0  -5  -1  205.98    8.90
   0  -5   1  209.38    8.90
   0  -5  -1  211.08    8.90
   1  -5   1  126.09    5.90
   1  -5   1  131.09    5.90
   1  -5   1  130.59    5.90
  -1  -5  -1  130.49    5.90
  -1  -5  -1  138.49    6.20
  -2  -5  -1   25.40    2.00
  -2  -5  -1   25.10    2.00
  -2  -5  -1   27.10    2.00
   2  -5   1   24.90    2.20
   2  -5   1   22.30    1.90
   2  -5   1   27.30    2.00
   3  -5   1    8.40    2.20
  -3  -5  -1    6.60    1.50
  -4  -5  -1  115.29    5.10
   4  -5   1  113.59    5.00
   4  -5   1  116.79    5.00
  -4  -5  -1  113.49    4.90
  -4   5  -1  116.49    5.00
  -3  -6   1   18.30    1.50
   3  -6  -1   17.10    2.90
   3  -6  -1   17.80    1.30
  -2  -6   1    7.90    1.20
   2  -6  -1    8.00    1.50
   2  -6  -1    5.80    1.20
  -2  -6   1    8.50    1.20
   1  -6  -1   17.20    1.60
  -1  -6   1   14.80    1.60
   1  -6  -1   13.80    1.70
  -1  -6   1   16.10    1.60
   0  -6  -1  144.49    6.20
   0  -6   1  136.39    6.60
   0  -6  -1  139.39    6.10
   0  -6   1  138.49    6.20
  -1  -6  -1  145.79    6.20
  -1  -6  -1  140.99    6.20
   1  -6   1  138.39    6.20
   1  -6   1  145.59    6.20
  -2  -6  -1   11.80    1.40
  -2  -6  -1   10.50    1.40
   2  -6   1   14.90    1.30
   2  -6   1   12.10    1.40
   3  -6   1    1.70    0.70
   3  -6   1    2.80    1.00
  -3  -6  -1    2.00    0.80
   1  -7  -1    8.40    1.10
   1  -7  -1    7.80    1.30
  -1  -7   1   10.80    1.00
  -1  -7   1    9.40    1.10
  -1   7   1    6.10    1.60
   0  -7   1    2.90    1.00
   0  -7   1    1.10    0.50
   0  -7  -1    1.10    0.50
   0  -7  -1    0.60    0.60
  -1  -7  -1    6.50    1.00
  -1  -7  -1    4.80    1.20
   1  -7   1    6.70    1.00
   1  -7   1    7.60    1.00
   6   0  -2  221.18    9.00
   6   0  -2  216.48    9.00
   5   0  -2 1092.49   43.20
  -4   0   2   76.59    4.10
   4   0  -2   82.49    3.90
  -3   0   2   47.90    2.60
  -3   0   2   50.59    3.50
   2   0  -2  793.92   31.10
  -2   0   2  768.02   31.10
  -1   0   2 3456.65  136.39
   0   0  -2 1514.55   59.99
   1   0   2    8.90    0.80
  -1   0  -2    9.50    0.80
  -2   0  -2 2894.41  112.09
   2   0   2 2811.62  112.09
  -3   0  -2  965.30   35.80
  -3   0  -2  790.92   35.10
   4   0   2   59.29    3.00
   5   0   2  105.89    4.80
   5   0   2  107.19    4.80
   6   0   2  129.79    5.70
   6   0   2  139.29    5.90
   6  -1  -2   17.50    1.30
   6  -1  -2   17.20    1.80
   6   1  -2   17.80    1.40
   6   1  -2   19.20    1.50
   5  -1  -2  452.45   18.00
  -5  -1   2  436.36   18.00
   5  -1  -2  441.96   17.80
  -5   1   2  434.26   17.80
   5   1  -2  439.66   17.80
  -4  -1   2  457.75   18.30
   4  -1  -2  448.16   18.30
  -4  -1   2  474.45   18.40
   4  -1  -2  433.96   18.30
   4   1  -2  453.15   18.30
  -3  -1   2  164.78    8.10
  -3  -1   2  170.68    7.10
  -3   1   2  169.08    8.10
  -2  -1   2  249.68   10.30
  -2  -1   2  255.57   10.70
   2  -1  -2  261.57   10.70
   2   1  -2  258.77   10.60
  -2   1   2  249.58   10.60
   1  -1  -2  502.65   19.60
  -1  -1   2  487.55   19.60
   1   1  -2  501.15   19.60
  -1   1   2  479.55   19.60
   0  -1  -2 3652.73  142.49
   0   1  -2 3618.94  142.89
  -1  -1  -2  366.06   14.90
   1  -1   2  390.06   15.00
   1   1   2  376.16   14.90
  -1   1  -2  361.96   15.00
  -2  -1  -2  130.89    5.80
  -2  -1  -2  122.79    5.30
   2  -1   2  126.99    6.00
   2   1   2  126.09    5.80
  -2   1  -2  134.79    5.90
  -3  -1  -2  114.89    6.50
   3  -1   2  112.19    5.20
  -3  -1  -2  121.69    5.10
  -4  -1  -2  349.07   13.80
   4  -1   2  325.07   13.70
   5  -1   2  277.27   11.50
   5  -1   2  282.67   11.60
   5   1   2  282.67   11.60
   6  -1   2    2.50    1.00
   6   1   2    1.20    0.50
   6   1   2    0.80    1.00
   6  -2  -2   27.40    1.70
   6   2  -2   29.10    1.80
  -6   2   2   29.30    2.10
   6   2  -2   28.50    1.60
  -5  -2   2  233.68   10.30
   5  -2  -2  245.78   10.20
   5  -2  -2  249.28   10.20
  -5   2   2  244.98   10.20
   5   2  -2  248.58   10.20
  -4  -2   2   39.90    2.30
  -4  -2   2   38.20    2.40
   4  -2  -2   32.70    2.70
   4  -2  -2   37.00    2.20
  -3  -2   2   28.20    2.60
  -3  -2   2   39.30    4.60
  -3  -2   2   31.40    1.90
  -3  -2   2   29.90    2.30
  -3   2   2   32.50    4.90
  -2  -2   2  860.41   33.90
  -2  -2   2  880.71   34.30
   2  -2  -2  886.61   34.30
  -2   2   2  791.52   34.50
   2   2  -2  873.01   34.20
   1  -2  -2  600.14   22.40
  -1   2   2  547.15   22.40
   1   2  -2  548.45   22.40
   0   2  -2  298.47   12.20
   0   2  -2  310.47   12.30
   1  -2   2  373.46   14.70
  -1   2  -2  349.77   14.70
   2  -2   2  280.67   12.50
  -2  -2  -2  306.37   11.70
  -2  -2  -2  300.17   12.00
   2   2   2  265.07   12.00
  -2   2  -2  288.87   12.30
   3  -2   2   23.50    2.10
  -3  -2  -2   26.10    1.70
   3  -2   2   26.70    2.00
  -3  -2  -2   30.00    2.50
   3  -2   2   25.40    2.00
   3  -2   2   25.40    2.60
   4  -2   2  459.15   19.80
   4  -2   2  483.25   19.80
  -4  -2  -2  497.75   19.80
   4  -2   2  494.95   19.90
  -4  -2  -2  520.15   19.90
  -5  -2  -2   74.79    4.00
   5  -2   2   82.89    3.80
   5  -2   2   79.29    3.80
   5   2   2   81.69    3.80
   6  -2   2   56.99    2.80
   6  -2   2   55.39    2.60
   6   2   2   54.79    2.60
   6  -3  -2    1.10    0.60
   6   3  -2    1.20    0.70
  -6   3   2    0.30    0.60
   5  -3  -2   18.20    2.10
  -5  -3   2   14.40    2.00
   5  -3  -2   17.70    1.50
  -5  -3   2   16.90    1.50
  -5   3   2   19.20    1.60
   5   3  -2   19.00    1.50
  -4  -3   2    8.70    1.50
   4  -3  -2   11.70    1.40
   4  -3  -2    7.80    2.20
   4  -3  -2   10.20    2.10
  -4  -3   2   10.40    1.50
  -3  -3   2   55.39    3.20
   3  -3  -2   58.69    3.30
   3  -3  -2   58.29    3.10
  -3  -3   2   63.09    3.10
   3  -3  -2   60.29    3.50
  -3  -3   2   62.19    3.30
   2  -3  -2  133.29    6.00
  -2  -3   2  142.29    6.10
   2  -3  -2  136.99    6.00
  -2  -3   2  137.99    5.90
  -2  -3   2  132.89    6.10
  -1  -3   2  154.58    6.50
   0  -3  -2  159.08    6.60
  -1  -3  -2 3208.68  122.19
  -1   3  -2 3034.60  122.39
  -2  -3  -2  174.18    6.90
   2  -3   2  156.18    7.00
   2  -3   2  160.28    7.00
  -2  -3  -2  162.78    7.00
   2  -3   2  162.08    7.00
  -2  -3  -2  162.48    7.10
   2  -3   2  162.08    7.00
   3  -3   2    3.80    1.10
  -3  -3  -2    2.70    1.20
   3  -3   2    6.90    2.60
   3  -3   2    6.20    1.60
  -3  -3  -2    3.60    1.10
  -4  -3  -2  574.24   22.40
   4  -3   2  562.44   22.60
   4  -3   2  559.44   22.40
  -4  -3  -2  534.55   22.50
   4  -3   2  556.94   22.40
   5  -3   2   84.19    3.90
   5  -3   2   80.19    3.80
  -5  -3  -2   82.39    4.10
   5   3   2   84.59    3.80
  -5  -4   2   23.40    2.00
  -5  -4   2   21.00    1.50
   5   4  -2   21.80    1.50
  -4  -4   2   92.79    4.30
   4  -4  -2   88.49    4.30
   4  -4  -2   90.79    4.40
  -4   4   2   93.89    4.30
  -3  -4   2   19.60    2.00
  -3  -4   2   18.90    1.90
   3  -4  -2   16.50    1.90
   3  -4  -2   17.60    2.30
   3  -4  -2   20.60    1.70
  -2  -4   2  487.65   20.20
  -2  -4   2  485.35   19.40
   2  -4  -2  479.95   20.00
   2  -4  -2  464.75   19.40
  -1  -4   2  317.07   13.00
   1  -4  -2  310.77   13.00
   1  -4  -2  322.27   13.00
  -1  -4   2  308.87   12.90
   1  -4  -2  323.37   13.00
  -1  -4   2  314.77   12.90
   0  -4  -2  256.47   11.00
   0  -4  -2  266.97   11.10
   0  -4  -2  283.37   11.20
   0  -4   2  276.77   11.10
   0  -4   2  268.67   11.10
   0  -4   2  258.67   11.10
   1  -4   2   44.80    3.20
   1  -4   2   47.10    2.70
  -1  -4  -2   47.40    2.90
  -1  -4  -2   44.80    3.00
   1  -4   2   47.60    2.90
   1  -4   2   46.90    2.70
  -1  -4  -2   46.50    2.50
   2  -4   2   74.49    3.80
  -2  -4  -2   76.89    4.20
  -2  -4  -2   75.49    3.60
   2  -4   2   71.79    3.60
   2  -4   2   73.89    3.70
  -2  -4  -2   70.69    3.70
   2  -4   2   74.39    3.70
  -3  -4  -2  424.36   18.10
   3  -4   2  464.85   18.10
   3  -4   2  438.06   18.10
   3  -4   2  428.96   18.50
  -3  -4  -2  451.75   18.00
  -3  -4  -2  457.75   18.10
   4  -4   2   62.99    3.20
   4  -4   2   60.09    3.30
  -4  -4  -2   63.19    3.40
  -4  -4  -2   66.49    3.20
   5  -4   2   37.00    2.70
   5  -4   2   44.20    2.40
  -5  -4  -2   44.00    2.60
  -5   4  -2   52.19    2.70
   5   4   2   43.20    2.20
  -4  -5   2  243.78    9.90
   4  -5  -2  229.48    9.80
  -4  -5   2  240.78    9.80
   4  -5  -2  236.98    9.90
  -4   5   2  240.08    9.80
  -3  -5   2   33.40    2.10
   3  -5  -2   33.20    2.10
  -3  -5   2   31.10    2.10
   3  -5  -2   28.90    2.70
  -3  -5   2   30.80    2.30
  -2  -5   2   48.80    2.90
  -2  -5   2   54.79    3.00
   2  -5  -2   53.19    3.10
   2  -5  -2   52.79    3.10
  -2  -5   2   51.19    3.00
  -2   5   2   50.59    3.30
  -1  -5   2  609.44   24.60
  -1  -5   2  617.24   24.60
   1  -5  -2  631.54   24.60
   1  -5  -2  590.94   24.50
   0  -5  -2  603.44   23.80
   0  -5   2  596.14   23.80
   0  -5  -2  600.64   23.80
   0  -5   2  601.84   23.80
   0  -5   2  560.14   23.70
   1  -5   2   10.70    1.70
  -1  -5  -2   10.00    1.80
   1  -5   2   13.10    1.80
   1  -5   2   13.20    1.70
  -1  -5  -2   10.00    1.80
  -2  -5  -2   39.80    2.50
   2  -5   2   41.90    2.40
  -2  -5  -2   37.00    2.50
  -2  -5  -2   37.50    2.40
   2  -5   2   39.00    2.40
   2  -5   2   41.50    2.50
   3  -5   2    4.30    1.30
  -3  -5  -2    4.80    1.40
   3  -5   2    3.90    1.30
   3  -5   2    4.10    1.30
  -4  -5  -2    1.60    0.70
   4  -5   2    3.20    1.20
  -4  -5  -2    1.60    1.00
   4  -5   2    2.70    1.10
   3  -6  -2   11.90    1.90
   3  -6  -2   13.10    1.10
  -3  -6   2   11.40    1.10
  -2  -6   2    8.70    1.30
   2  -6  -2   10.30    1.30
  -2  -6   2   11.20    1.30
   2  -6  -2   11.50    1.60
  -1  -6   2   84.79    3.90
   1  -6  -2   83.19    3.90
   1  -6  -2   87.09    4.00
  -1  -6   2   81.39    3.90
   0  -6   2   13.20    1.60
   0  -6  -2   15.20    1.60
   0  -6  -2   15.50    1.70
   0  -6   2   15.20    1.60
   0   6   2   10.60    1.80
   1  -6   2   36.20    2.20
   1  -6   2   37.20    2.10
  -1  -6  -2   37.60    2.20
  -1  -6  -2   32.10    2.20
   2  -6   2  153.38    6.80
  -2  -6  -2  156.38    6.80
  -2  -6  -2  173.38    7.20
   3  -6   2   11.40    1.20
   3  -6   2   10.10    1.60
  -3  -6  -2   12.20    1.40
  -1  -7   2   21.50    1.40
   1  -7  -2   23.00    1.40
  -1  -7   2   21.80    1.40
   0  -7  -2    9.80    1.30
   0  -7  -2    8.20    1.10
   0  -7   2   10.10    1.00
   0  -7   2    9.40    1.00
  -1  -7  -2    3.20    1.20
  -1  -7  -2    4.60    1.00
   6   0  -3   -0.20    0.50
   6   0  -3    1.10    0.90
   5   0  -3    0.80    0.90
  -4   0   3    0.60    1.30
   4   0  -3    1.30    1.10
  -3   0   3    0.80    0.90
  -3   0   3    1.30    1.20
   2   0  -3    0.20    0.50
  -2   0   3    0.00    0.50
   1   0  -3    0.30    0.30
  -1   0   3    1.20    0.50
   0   0  -3    0.10    0.20
  -1   0  -3    2.20    0.60
   2   0   3    0.60    0.70
  -2   0  -3    1.10    0.60
   3   0   3   -1.00    0.80
   4   0   3   -1.40    0.90
   5   0   3    0.20    0.60
   5   0   3    0.50    0.80
   6   0   3    0.40    0.50
   6  -1  -3   15.10    1.20
   6   1  -3   12.40    1.50
   6   1  -3   15.80    1.40
   5  -1  -3  694.53   28.20
  -5  -1   3  676.93   28.20
   5  -1  -3  716.73   28.20
  -5   1   3  731.43   28.20
   5   1  -3  707.13   28.10
   4  -1  -3  436.26   17.40
  -4  -1   3  447.06   17.40
  -4  -1   3  435.26   17.40
   4  -1  -3  405.96   17.40
  -4   1   3  411.76   17.30
   4   1  -3  439.66   17.40
  -3  -1   3   97.79    4.20
  -3  -1   3   95.59    5.50
  -3   1   3   91.59    5.30
  -2  -1   3   12.70    1.10
  -2  -1   3   13.30    1.50
   2  -1  -3   13.80    1.50
  -2   1   3   13.90    1.40
   2   1  -3   12.80    1.60
  -1  -1   3 7977.90  329.27
   1  -1  -3 8802.22  328.97
   1   1  -3 8583.84  329.27
  -1   1   3 8154.38  329.07
   0  -1  -3 9257.07  355.66
   0  -1  -3 9265.57  355.66
   0   1  -3 8710.03  356.16
   1  -1   3   32.50    1.90
  -1  -1  -3   30.60    1.70
   1   1   3   32.00    1.70
  -1   1  -3   31.30    1.90
  -2  -1  -3  548.75   22.30
   2  -1   3  558.34   23.00
  -2   1  -3  592.64   23.00
   2   1   3  556.44   22.80
   3  -1   3   12.10    2.00
  -3  -1  -3   12.20    3.90
   3  -1   3   16.00    1.70
  -3  -1  -3   14.10    1.40
   4  -1   3  171.98    7.60
  -4  -1  -3  172.38    7.40
   4   1   3  172.18    7.40
   5  -1   3  136.49    6.10
   5  -1   3  142.09    6.10
   5   1   3  137.49    6.10
   5   1   3  144.49    6.10
   6  -1   3   19.10    1.30
   6   1   3   18.90    1.30
   6   2  -3   -0.40    0.80
  -6   2   3    1.00    0.70
   5  -2  -3   18.40    1.50
  -5  -2   3   15.70    2.00
   5  -2  -3   13.20    2.20
  -5   2   3   12.90    1.60
   5   2  -3   18.60    1.70
   4  -2  -3   50.59    2.70
  -4  -2   3   52.49    2.90
  -4  -2   3   52.69    2.90
   4  -2  -3   44.40    3.20
  -4   2   3   51.29    2.80
   3  -2  -3 1319.17   50.89
  -3  -2   3 1232.68   50.89
  -3  -2   3 1238.08   51.99
  -3  -2   3 1334.67   50.99
  -3  -2   3 1333.17   50.89
  -2  -2   3  101.49    4.50
   2  -2  -3  105.29    5.10
   2   2  -3  103.19    5.10
   1  -2  -3  331.27   13.00
   1   2  -3  317.37   13.20
  -1   2   3  320.47   13.00
   0   2  -3  531.15   21.20
   0   2  -3  526.25   21.10
  -1  -2  -3  244.28   10.10
   1  -2   3  255.87   10.60
  -1   2  -3  254.47   10.50
  -2  -2  -3   93.69    4.50
  -2  -2  -3   93.39    4.00
  -2   2  -3   89.69    4.90
   2   2   3   80.29    4.70
  -3  -2  -3  293.67   12.10
   3  -2   3  281.37   12.00
   3  -2   3  300.57   12.00
  -3  -2  -3  309.77   12.00
   3  -2   3  288.87   12.00
   3  -2   3  284.07   12.10
   4  -2   3   97.39    4.40
   4  -2   3  102.99    4.60
  -4  -2  -3   97.19    4.70
   4  -2   3   83.79    4.60
  -4  -2  -3  100.99    4.50
   4  -2   3   93.89    4.50
  -5  -2  -3   18.70    2.30
   5  -2   3   25.20    2.60
   5  -2   3   17.30    1.80
   5   2   3   19.00    1.50
   6  -2   3  107.29    4.80
   6   2   3  116.79    4.80
   6  -3  -3   13.20    1.10
  -6   3   3   15.60    1.30
  -5  -3   3   59.49    3.40
   5  -3  -3   60.89    3.00
  -5  -3   3   60.99    3.10
   5  -3  -3   65.09    3.50
  -5   3   3   62.39    3.10
   5   3  -3   60.59    3.00
   4  -3  -3   11.00    2.30
   4  -3  -3   11.70    1.70
  -4  -3   3    9.90    1.40
  -4  -3   3    9.90    1.40
  -4   3   3    9.90    1.50
  -3  -3   3   15.70    1.80
  -3  -3   3   14.80    2.10
   3  -3  -3   18.40    1.60
  -3  -3   3   15.60    1.40
   3  -3  -3   16.50    2.10
   3  -3  -3   13.50    2.60
  -2  -3   3  117.89    5.40
   2  -3  -3  116.19    5.30
  -2  -3   3  120.99    5.60
   2  -3  -3  120.19    5.40
  -2  -3   3  123.59    5.20
  -1  -3   3  293.77   11.90
   0  -3  -3  195.28    8.00
   0   3  -3  198.98    8.40
   0   3  -3  194.48    8.20
  -1  -3  -3  153.48    5.80
  -1   3  -3  116.69    6.70
   2  -3   3  240.28   10.10
   2  -3   3  240.28   10.20
  -2  -3  -3  257.27   10.10
   2  -3   3  243.78   10.20
  -2  -3  -3  236.08   10.20
   2  -3   3  245.78   10.10
   3  -3   3  208.88    9.20
   3  -3   3  211.78    8.90
   3  -3   3  204.68    9.70
  -3  -3  -3  211.48    8.80
  -3  -3  -3  200.28    8.90
  -3  -3  -3  212.78    8.80
   3  -3   3  203.08    8.70
   4  -3   3    8.80    1.60
  -4  -3  -3    9.10    1.50
   4  -3   3    5.50    1.80
   4  -3   3    9.10    1.50
  -4  -3  -3   13.00    2.00
   5  -3   3   18.50    1.90
   5  -3   3   14.20    1.70
  -5  -3  -3   16.50    1.90
   5   3   3   17.30    1.40
  -5  -4   3   41.90    2.20
   5  -4  -3   42.60    2.40
  -5  -4   3   45.40    2.60
  -5   4   3   44.80    2.50
   5   4  -3   42.60    2.20
  -4  -4   3   32.80    2.30
   4  -4  -3   34.40    2.10
  -4   4   3   32.70    2.10
  -3  -4   3  322.57   13.20
   3  -4  -3  323.27   13.10
  -3  -4   3  307.17   13.00
   3  -4  -3  327.57   13.00
   3  -4  -3  317.47   13.10
  -3   4   3  303.87   13.20
   2  -4  -3   44.10    2.70
  -2  -4   3   49.10    2.60
   2  -4  -3   46.00    3.10
   2  -4  -3   45.60    2.70
  -2  -4   3   41.80    2.90
  -2  -4   3   45.50    2.70
  -2   4   3   44.70    2.80
  -1  -4   3   76.99    3.90
   1  -4  -3   76.49    4.20
  -1  -4   3   76.39    3.80
   1  -4  -3   80.19    3.80
   1  -4  -3   79.39    3.80
  -1  -4   3   72.79    3.80
   0  -4  -3   98.89    4.60
   0  -4   3   96.39    4.60
   0  -4  -3   98.19    4.40
   0  -4   3   96.99    4.60
   0  -4   3   93.09    4.70
   0  -4  -3   98.89    4.80
  -1  -4  -3   41.00    2.90
  -1  -4  -3   41.00    2.40
  -1  -4  -3   47.40    3.00
   1  -4   3   46.00    2.70
   1  -4   3   40.60    2.60
   1  -4   3   38.60    2.70
   1   4   3   43.20    3.30
  -2  -4  -3   28.70    2.50
   2  -4   3   30.10    2.20
   2  -4   3   31.00    2.30
   2  -4   3   31.70    2.20
  -2  -4  -3   31.50    2.60
   2  -4   3   31.90    2.30
  -2  -4  -3   32.70    2.10
   3  -4   3   51.09    2.90
  -3  -4  -3   49.99    2.90
  -3  -4  -3   49.30    2.80
   3  -4   3   47.30    2.80
   3  -4   3   46.30    2.80
  -3  -4  -3   47.80    2.90
  -4  -4  -3   41.50    2.40
  -4  -4  -3   40.60    2.50
   4  -4   3   39.20    2.40
   4  -4   3   41.70    2.40
   4  -4   3   41.90    2.30
   5  -4   3   17.40    1.70
   5  -4   3   15.30    1.20
  -5  -4  -3   13.70    2.20
   5   4   3   12.80    1.10
  -5   4  -3   15.30    1.40
  -4  -5   3   74.99    3.80
  -4  -5   3   76.49    3.50
   4  -5  -3   75.29    3.50
  -4   5   3   77.39    3.50
  -3  -5   3   15.10    1.90
   3  -5  -3   11.80    2.20
   3  -5  -3   13.40    1.70
  -3  -5   3   16.90    1.60
  -3   5   3   13.50    1.90
   2  -5  -3  112.89    5.00
   2  -5  -3  104.79    5.00
  -2  -5   3  105.89    4.90
  -2  -5   3  101.79    5.00
  -2  -5   3  106.89    4.90
  -2   5   3  101.79    5.00
   1  -5  -3  739.13   29.80
   1  -5  -3  762.32   29.90
  -1  -5   3  741.83   29.90
   0  -5   3   38.60    2.50
   0  -5   3   39.40    2.80
   0  -5  -3   40.20    2.60
   0  -5  -3   46.20    2.80
   0  -5   3   40.00    2.60
  -1  -5  -3  138.69    6.30
  -1  -5  -3  143.79    6.30
   1  -5   3  139.19    6.20
   1  -5   3  143.19    6.30
  -1  -5  -3  152.48    6.30
   1  -5   3  142.69    6.50
   1   5   3  134.59    6.50
   2  -5   3   71.89    3.60
   2  -5   3   71.29    3.70
  -2  -5  -3   66.59    3.60
  -2  -5  -3   74.69    3.70
   2  -5   3   71.69    3.70
  -2  -5  -3   71.69    3.60
  -3  -5  -3   72.89    3.80
   3  -5   3   77.59    3.70
   3  -5   3   79.99    4.00
   3  -5   3   79.89    3.80
  -3  -5  -3   77.99    3.70
   4  -5   3   11.00    1.20
   4  -5   3    9.80    1.20
  -4  -5  -3   10.50    1.40
  -4   5  -3    9.40    1.20
   3  -6  -3   28.10    1.70
  -3  -6   3   24.00    1.50
  -3   6   3   25.10    1.70
   2  -6  -3    8.50    1.20
  -2  -6   3    9.40    1.50
  -2  -6   3    8.60    1.20
   2  -6  -3    7.40    1.80
  -1  -6   3    1.00    0.70
   1  -6  -3    4.40    1.80
  -1  -6   3    2.40    0.70
   1  -6  -3    2.20    0.80
   0  -6   3   24.00    1.70
   0  -6  -3   22.40    1.90
   0  -6   3   19.70    1.70
   0  -6  -3   20.80    1.90
   0   6   3   21.10    1.90
   1  -6   3   12.00    1.50
  -1  -6  -3   12.40    1.60
   1  -6   3   15.00    1.60
  -1  -6  -3   13.40    1.50
  -2  -6  -3    0.80    0.70
   2  -6   3    1.60    0.60
   2  -6   3    1.30    0.70
  -2  -6  -3    3.30    1.10
   3  -6   3    1.10    0.80
   3  -6   3    0.60    0.60
  -1  -7   3   34.00    1.80
  -1  -7   3   34.60    1.80
   1  -7  -3   33.30    1.80
   0  -7   3   24.10    1.40
   0  -7   3   23.60    1.40
   0  -7  -3   21.00    1.50
   6   0  -4  163.68    6.90
   5   0  -4  657.13   26.20
  -4   0   4  155.18    7.40
  -4   0   4  161.18    6.90
   4   0  -4  154.48    7.00
  -3   0   4  426.76   17.10
   2   0  -4    2.60    1.30
  -1   0   4 6665.73  283.97
   1   0  -4 7755.42  283.67
   1   0   4 4225.58  162.88
  -1   0  -4 4035.30  162.08
  -2   0  -4 1276.47   48.70
   2   0   4 1168.58   48.70
   3   0   4  777.82   30.90
   4   0   4   66.59    3.30
   5   0   4  394.26   16.00
   6  -1  -4  126.89    5.40
   6   1  -4  124.99    5.40
   5  -1  -4   88.29    4.00
  -5  -1   4   85.19    4.40
   5   1  -4   81.49    4.10
  -5   1   4   86.49    4.10
  -4  -1   4  254.67   10.50
  -4  -1   4  261.27   10.60
   4   1  -4  253.57   10.50
  -4   1   4  240.88   10.50
  -3  -1   4   21.90    1.50
  -3  -1   4   24.00    3.40
  -3   1   4   21.00    3.30
  -3   1   4   18.70    2.40
  -2  -1   4 1105.59   44.80
   2  -1  -4 1140.09   44.70
  -2  -1   4 1094.69   44.30
   2   1  -4 1162.08   44.80
   1  -1  -4 9999.00  383.76
  -1  -1   4 9601.34  384.46
   1   1  -4 9956.00  384.26
  -1   1   4 9576.34  384.26
   0  -1  -4 2602.64  102.49
   0  -1  -4 2652.93  102.79
   0   1  -4 2579.54  102.49
   1  -1   4  108.49    4.90
  -1  -1  -4  105.69    4.70
  -1   1  -4  107.59    4.90
  -2  -1  -4  270.57   11.30
  -2  -1  -4  292.57   11.90
   2   1   4  263.37   12.00
  -2   1  -4  294.37   12.10
   3  -1   4   49.90    2.80
  -3  -1  -4   51.29    2.60
   3  -1   4   44.70    2.70
   4  -1   4   11.70    1.40
   4  -1   4    9.70    1.70
  -4  -1  -4   11.70    1.90
   4  -1   4   10.10    2.10
   4   1   4   12.30    1.50
   5  -1   4    7.50    1.20
   5   1   4    5.80    1.20
   6  -1   4   17.30    1.60
   6   1   4   17.90    1.20
   6  -2  -4   17.00    1.70
  -6   2   4   15.00    1.60
   5  -2  -4   36.30    2.10
  -5  -2   4   32.70    2.40
   5   2  -4   34.40    2.40
  -5   2   4   33.00    2.20
   4  -2  -4   92.59    4.40
  -4  -2   4   97.79    4.50
  -4  -2   4   95.09    4.40
  -4   2   4   92.39    4.40
  -3  -2   4  250.27    9.80
  -3  -2   4  224.78    9.90
   3  -2  -4  222.28    9.70
  -3  -2   4  244.98    9.80
  -3   2   4  228.88    9.70
   2  -2  -4  165.88    7.70
  -2  -2   4  170.88    7.80
  -2  -2   4  188.38    7.10
   2   2  -4  157.38    7.80
  -2   2   4  165.88    7.60
  -1  -2   4  253.27   11.60
   1  -2  -4  300.77   11.70
  -1   2   4  299.17   11.80
   1   2  -4  299.67   12.00
   0  -2  -4 1699.83   70.79
   0   2  -4 1819.12   71.19
   0   2  -4 1905.21   71.29
  -1  -2  -4 1314.27   50.19
  -1   2  -4 1238.78   50.89
  -2  -2  -4    8.60    2.40
  -2  -2  -4    7.80    0.90
   2   2   4    4.50    1.80
  -2   2  -4    6.60    2.80
   3  -2   4   85.09    4.20
   3  -2   4   85.89    3.90
   3  -2   4   79.39    3.90
  -3  -2  -4   86.79    3.90
   3  -2   4   76.19    4.10
   4  -2   4  116.29    5.10
   4  -2   4  102.89    5.10
   4  -2   4   94.79    4.90
   4  -2   4  107.99    5.00
  -4  -2  -4  120.29    5.10
   4   2   4  105.49    4.90
   5  -2   4   35.80    2.80
   5  -2   4   31.30    2.00
   5   2   4   34.50    2.00
   6  -2   4   12.60    1.10
   6   2   4   15.30    1.00
   6  -3  -4   35.30    2.00
  -6   3   4   42.00    2.00
  -5  -3   4   96.89    4.40
   5  -3  -4   96.69    4.40
  -5  -3   4   97.29    4.60
   5   3  -4   94.39    4.40
  -5   3   4   98.09    4.40
  -4  -3   4  198.38    8.50
   4  -3  -4  203.88    8.70
  -4  -3   4  192.28    8.60
  -4   3   4  200.08    8.40
  -3  -3   4   55.79    3.20
  -3  -3   4   59.69    2.90
   3  -3  -4   42.20    4.80
  -3  -3   4   53.39    3.00
   3  -3  -4   57.39    2.90
  -3   3   4   55.79    2.90
   2  -3  -4   67.99    3.60
   2  -3  -4   70.69    3.50
  -2  -3   4   72.59    3.50
  -2  -3   4   73.59    3.30
  -2  -3   4   62.89    4.00
  -2   3   4   69.59    3.50
   1  -3  -4  385.06   15.80
  -1  -3   4  398.56   15.90
   1   3  -4  400.16   16.30
   0  -3  -4  192.78    7.80
   0   3  -4  185.28    8.30
   0   3  -4  187.28    8.60
  -1  -3  -4  141.89    5.70
   1  -3   4  129.69    5.90
   1  -3   4  134.89    6.00
  -1   3  -4  129.89    6.80
   2  -3   4   17.10    1.90
  -2  -3  -4   17.10    2.10
   2  -3   4   17.20    1.80
  -2  -3  -4   18.40    1.40
  -2  -3  -4   24.90    3.00
   2  -3   4   17.10    1.90
   3  -3   4 2250.47   85.79
  -3  -3  -4 2201.28   85.79
   3  -3   4 2145.79   85.79
   3  -3   4 2121.89   85.79
   3  -3   4 2194.18   85.69
  -4  -3  -4  887.51   34.90
   4  -3   4  865.01   34.90
  -4  -3  -4  858.31   35.00
   4  -3   4  889.51   34.90
   4  -3   4  898.11   35.00
   5  -3   4    3.40    1.10
  -5  -3  -4    4.80    1.80
   5   3   4    4.60    0.90
  -5  -4   4   71.69    3.60
  -5  -4   4   68.79    3.60
   5  -4  -4   70.99    3.70
   5   4  -4   66.49    3.30
  -5   4   4   84.59    3.70
  -4  -4   4  225.78    9.90
  -4  -4   4  227.98    9.80
   4  -4  -4  235.98    9.80
  -4   4   4  242.68    9.80
  -3  -4   4   71.29    3.70
   3  -4  -4   73.19    4.10
  -3  -4   4   74.29    3.70
  -3  -4   4   77.09    3.80
   3  -4  -4   74.99    3.80
  -3   4   4   75.59    3.90
  -2  -4   4  323.37   13.10
  -2  -4   4  319.57   13.20
   2  -4  -4  319.27   13.10
   2  -4  -4  305.67   13.20
  -2  -4   4  329.77   13.20
   1  -4  -4   37.40    2.60
  -1  -4   4   39.10    2.60
  -1  -4   4   39.40    2.60
  -1  -4   4   38.80    2.70
   1  -4  -4   42.30    3.40
   0  -4  -4   71.19    3.80
   0  -4   4   70.39    3.70
   0  -4  -4   74.99    3.50
   0  -4   4   72.29    3.70
   0  -4   4   69.69    3.80
   0  -4  -4   76.09    4.00
   1  -4   4  138.89    6.30
   1  -4   4  141.59    6.30
  -1  -4  -4  157.28    6.50
   1  -4   4  128.39    6.30
  -1  -4  -4  154.38    6.30
  -1  -4  -4  142.09    6.50
   1  -4   4  146.29    6.40
   1   4   4  136.09    6.50
   2  -4   4    0.90    0.80
   2  -4   4    1.80    1.00
  -2  -4  -4    1.60    0.90
  -2  -4  -4    3.00    1.20
  -2  -4  -4    0.10    1.20
   2  -4   4    2.00    0.80
   2  -4   4    2.10    0.90
  -3  -4  -4   81.09    4.10
   3  -4   4   79.19    3.90
   3  -4   4   79.49    3.90
   3  -4   4   78.49    3.90
  -3  -4  -4   75.09    3.90
   3  -4   4   84.09    3.80
   4  -4   4  144.09    6.40
   4  -4   4  151.98    6.50
   4  -4   4  153.78    6.40
  -4  -4  -4  153.08    7.10
  -4  -5   4   21.10    1.60
   4  -5  -4   22.40    1.70
  -4  -5   4   24.40    2.10
  -4   5   4   21.60    1.60
  -4   5   4   20.70    1.70
   3  -5  -4    3.10    1.60
  -3  -5   4    2.60    0.90
  -3  -5   4    2.60    1.30
   2  -5  -4  158.88    6.90
  -2  -5   4  168.68    6.90
   2  -5  -4  155.98    7.00
  -2  -5   4  152.38    7.00
  -2  -5   4  155.68    6.80
  -2   5   4  148.89    6.90
  -1  -5   4  374.16   15.30
   1  -5  -4  374.16   15.20
  -1  -5   4  366.36   15.30
   1  -5  -4  381.66   15.30
   0  -5   4   28.70    2.20
   0  -5  -4   33.50    2.30
   0  -5  -4   28.60    2.50
   0  -5   4   30.50    2.20
   0  -5   4   26.70    2.50
   1  -5   4    9.60    1.70
  -1  -5  -4   10.50    1.90
   1  -5   4   11.50    1.90
   1  -5   4   10.90    1.70
  -1  -5  -4    8.60    1.70
  -1  -5  -4   11.80    2.00
   2  -5   4   39.90    2.40
  -2  -5  -4   41.00    2.80
   2  -5   4   40.40    2.40
  -2  -5  -4   37.40    2.50
   2  -5   4   36.60    2.50
  -2  -5  -4   43.60    2.50
  -3  -5  -4   13.30    1.50
   3  -5   4   14.00    1.40
   3  -5   4   13.40    1.60
   3  -5   4   13.30    1.40
  -3  -5  -4   11.50    1.80
   4  -5   4   22.90    1.40
   4  -5   4   18.50    1.80
   4  -5   4   20.30    1.40
  -4  -5  -4   22.90    1.80
   4   5   4   22.40    1.40
  -4   5  -4   22.20    1.40
  -3  -6   4   10.00    1.20
   3  -6  -4    9.40    1.10
  -3   6   4   11.20    1.10
   2  -6  -4   23.60    1.70
  -2  -6   4   25.20    1.70
  -2  -6   4   25.80    1.70
   2  -6  -4   27.50    2.80
  -2   6   4   24.50    1.70
  -1  -6   4   93.79    4.30
   1  -6  -4   92.79    4.40
  -1  -6   4   90.09    4.20
   1  -6  -4   93.69    4.20
  -1   6   4   91.19    4.30
   0  -6   4  153.98    6.70
   0  -6   4  155.58    6.70
   0  -6  -4  159.38    6.70
   0  -6  -4  153.38    6.70
   0   6   4  163.08    6.80
  -1  -6  -4   45.90    2.50
   1  -6   4   44.80    2.40
   1  -6   4   45.80    2.50
  -1  -6  -4   43.70    2.50
   1  -6   4   43.90    2.40
  -2  -6  -4   58.29    3.20
   2  -6   4   72.89    3.50
  -2  -6  -4   55.79    3.70
   2  -6   4   71.89    3.40
   2  -6   4   69.49    3.10
   3  -6   4   11.30    1.60
   3  -6   4    9.90    1.10
   0  -7   4   70.19    3.10
   0  -7   4   70.19    3.10
   6   0  -5    2.40    0.90
  -4   0   5    1.40    1.30
  -4   0   5    1.20    1.20
  -3   0   5    0.20    0.90
  -3   0   5   -1.40    1.70
  -2   0   5    2.40    1.00
   2   0  -5    0.80    0.70
  -2   0   5    1.50    0.70
   1   0  -5    0.70    0.50
  -1   0   5   -0.50    0.40
   0   0  -5   50.19    2.50
   1   0   5    0.30    0.50
  -1   0  -5    1.20    0.90
  -2   0  -5    0.40    0.90
  -2   0  -5    0.70    0.90
   3   0   5    0.10    0.70
   4   0   5    0.70    0.70
   5   0   5   -0.10    0.50
   6   0   5   -0.20    0.40
   6  -1  -5  174.78    7.20
   6   1  -5  167.08    7.20
   5  -1  -5  244.18   10.00
  -5  -1   5  235.08   10.20
  -5   1   5  238.18   10.00
  -4  -1   5  242.98   10.00
   4  -1  -5  241.28   10.00
  -4  -1   5  244.48   10.00
  -4   1   5  229.08   10.00
  -3  -1   5  868.11   33.20
  -3  -1   5  806.42   33.30
  -3   1   5  822.82   33.20
  -3   1   5  865.21   33.50
  -3   1   5  824.92   34.50
  -2  -1   5   16.60    1.30
   2  -1  -5   18.50    2.20
   2   1  -5   18.90    2.20
  -2   1   5   15.60    1.60
  -2   1   5   19.00    1.90
   1  -1  -5  170.68    7.40
  -1   1   5  171.98    7.50
   1   1  -5  181.68    7.60
   0  -1  -5  744.33   29.40
   0  -1  -5  736.33   29.30
   0   1  -5  733.73   29.50
   1  -1   5  818.82   33.60
  -1  -1  -5  870.01   33.40
  -1  -1  -5  811.72   33.10
  -1   1  -5  858.41   33.70
  -2  -1  -5   78.19    3.50
  -2  -1  -5   76.69    4.40
   2   1   5   78.89    4.80
  -2   1  -5   75.89    4.50
   3  -1   5  322.87   13.30
   3  -1   5  297.87   13.40
   3  -1   5  338.67   13.40
  -3  -1  -5  346.07   13.40
   3   1   5  338.17   13.40
   4  -1   5  250.97   10.80
   4  -1   5  270.97   10.80
  -4  -1  -5  262.07   10.90
   4   1   5  258.57   10.80
   5  -1   5   98.59    4.50
   5   1   5   93.89    4.70
   6  -1   5   68.59    3.10
   6   1   5   67.89    3.10
   6  -2  -5   25.90    1.60
  -6   2   5   29.40    1.90
   5  -2  -5   28.70    1.90
  -5  -2   5   25.50    2.20
   5   2  -5   30.30    2.40
  -5   2   5   28.40    2.00
  -4  -2   5  260.97   10.80
   4  -2  -5  254.27   10.70
  -4  -2   5  259.87   10.70
  -4   2   5  252.67   10.70
  -3  -2   5   13.60    2.50
  -3  -2   5   21.80    1.60
   3  -2  -5   19.90    1.70
  -3  -2   5   17.50    1.90
  -3   2   5   19.50    1.80
   2  -2  -5  424.16   18.10
  -2  -2   5  448.16   17.50
  -2   2   5  444.56   18.10
   2   2  -5  428.26   18.40
   1  -2  -5  269.57   11.80
  -1  -2   5  271.37   11.30
   1   2  -5  297.27   11.90
   0  -2  -5 1014.20   42.20
   0  -2  -5 1116.79   42.30
   0   2  -5 1088.49   42.80
   0   2  -5 1072.19   42.60
  -1  -2  -5  299.47   12.70
  -1  -2  -5  319.17   12.60
  -1   2  -5  321.47   13.30
   2  -2   5   89.29    4.30
  -2  -2  -5   94.29    4.00
   2  -2   5   86.19    4.10
  -2   2  -5   91.19    5.80
   3  -2   5  433.86   17.80
   3  -2   5  444.66   17.70
  -3  -2  -5  450.05   17.80
   3  -2   5  427.16   17.70
   4  -2   5  255.57   11.20
   4  -2   5  269.57   11.10
  -4  -2  -5  282.07   11.30
   4   2   5  277.67   11.30
   5  -2   5   51.79    2.70
   5   2   5   51.79    2.60
   6  -3  -5    2.40    0.90
  -6   3   5    4.90    1.20
  -5  -3   5   50.59    2.60
  -5  -3   5   48.10    2.90
   5  -3  -5   50.39    2.70
   5   3  -5   45.60    2.80
  -5   3   5   51.99    2.70
  -4  -3   5  143.09    6.30
   4  -3  -5  148.19    6.40
  -4  -3   5  146.49    6.50
  -4   3   5  134.99    6.60
  -3  -3   5   57.69    3.40
  -3  -3   5   57.99    3.40
  -2  -3   5   36.90    3.40
  -2  -3   5   45.20    2.40
   2  -3  -5   45.10    2.70
  -2  -3   5   45.10    2.70
  -2   3   5   37.70    2.70
  -1  -3   5   83.39    3.80
   1  -3  -5   76.89    3.60
   1   3  -5   78.89    6.50
   0  -3  -5  223.98    9.00
   0   3  -5  212.18    9.80
   1  -3   5   11.60    1.90
  -1  -3  -5   12.10    3.10
  -1  -3  -5   14.90    1.10
   1  -3   5    9.30    2.00
   1  -3   5   11.50    2.00
  -1   3  -5   18.40    4.00
  -2  -3  -5   59.59    3.00
   2  -3   5   52.69    3.00
  -2  -3  -5   52.59    3.20
   2  -3   5   55.89    2.90
   2  -3   5   51.79    3.40
   2  -3   5   56.99    3.10
   3  -3   5   56.29    2.90
   3  -3   5   55.29    3.00
   3  -3   5   54.09    3.30
   3  -3   5   50.89    3.00
  -3  -3  -5   54.99    2.90
   4  -3   5   21.40    1.80
   4  -3   5   19.30    2.00
  -4  -3  -5   22.50    1.90
   4  -3   5   24.00    1.70
   4   3   5   21.80    1.70
   5  -3   5   22.40    2.20
  -5  -3  -5   16.10    2.30
   5   3   5   19.40    1.40
  -5  -4   5   15.10    1.80
   5  -4  -5   19.30    1.30
  -5  -4   5   18.80    1.50
   5   4  -5   13.20    2.10
  -5   4   5   20.30    1.60
   4  -4  -5  107.69    4.90
  -4  -4   5  112.29    5.00
  -4  -4   5   98.19    5.00
  -4   4   5  113.79    5.10
  -3  -4   5   35.90    2.30
  -3  -4   5   38.50    2.60
  -3  -4   5   35.20    2.40
   3  -4  -5   34.70    2.30
  -3   4   5   37.30    2.40
  -2  -4   5  104.49    4.80
  -2  -4   5  102.39    4.80
  -2  -4   5  101.59    4.90
   2  -4  -5  104.19    4.80
  -2   4   5  101.39    4.80
  -1  -4   5  309.47   12.90
  -1  -4   5  318.67   12.90
   1  -4  -5  311.67   13.10
  -1  -4   5  310.37   12.90
   1  -4  -5  317.87   12.90
   0  -4  -5  141.99    6.60
   0  -4   5  135.99    6.20
   0  -4   5  137.39    6.20
   0  -4   5  133.79    6.20
   0  -4  -5  140.39    6.00
   0  -4  -5  144.99    6.30
   1  -4   5  229.98   10.30
  -1  -4  -5  244.68   10.50
   1  -4   5  240.18   10.40
   1  -4   5  254.47   10.40
  -1  -4  -5  269.57   10.40
  -1  -4  -5  264.77   10.60
   1   4   5  244.78   10.50
   2  -4   5    0.70    0.80
   2  -4   5    1.50    1.10
  -2  -4  -5    1.10    0.90
   2  -4   5    1.80    0.90
  -2  -4  -5   -0.90    1.40
  -2  -4  -5    1.80    1.00
   3  -4   5   59.69    3.30
   3  -4   5   59.69    3.10
   3  -4   5   58.99    3.10
   3  -4   5   58.89    3.10
  -3  -4  -5   59.69    3.10
   4  -4   5   31.40    2.60
  -4  -4  -5   28.60    2.50
   4  -4   5   27.90    1.90
   4  -4   5   29.10    1.90
   4   4   5   28.20    1.80
   5  -4   5   62.19    2.90
   5   4   5   66.19    2.80
  -5   4  -5   64.79    2.90
  -4  -5   5    5.90    1.00
   4  -5  -5    4.70    1.20
  -4  -5   5    7.90    1.90
  -4   5   5    6.00    1.20
  -4   5   5    3.90    1.30
   3  -5  -5  176.78    7.40
  -3  -5   5  165.28    7.30
  -3  -5   5  176.68    7.50
  -3  -5   5  173.18    7.60
  -3   5   5  175.28    7.30
  -2  -5   5    4.20    1.50
   2  -5  -5   13.40    3.90
  -2   5   5    8.80    2.40
   1  -5  -5    6.70    2.50
   1  -5  -5    2.90    1.00
  -1  -5   5    2.60    0.90
  -1  -5   5    1.60    0.90
   0  -5   5   80.79    4.10
   0  -5  -5   84.49    4.20
   0  -5   5   89.99    4.10
   0  -5   5   82.39    4.20
   0  -5  -5   89.29    4.40
   0   5   5   78.89    4.10
  -1  -5  -5   45.50    2.70
   1  -5   5   49.90    2.80
   1  -5   5   47.30    2.70
  -1  -5  -5   49.40    3.20
  -1  -5  -5   49.70    2.90
   1  -5   5   46.00    2.70
   1   5   5   44.20    3.10
  -2  -5  -5   12.20    1.60
   2  -5   5    9.00    1.50
   2  -5   5   12.30    1.60
  -2  -5  -5    9.80    1.50
  -2  -5  -5    6.90    2.80
   3  -5   5   -0.70    0.80
   3  -5   5    0.60    0.60
   3  -5   5    0.60    0.60
  -3  -5  -5   -0.50    0.80
   4  -5   5    3.70    1.10
   4  -5   5    2.30    0.90
  -4   5  -5    2.90    0.90
   4   5   5    4.40    0.90
   3  -6  -5   24.50    2.20
  -3  -6   5   20.90    1.70
  -3   6   5   19.80    1.60
  -2  -6   5   37.00    2.10
  -2  -6   5   37.50    2.10
   2  -6  -5   39.40    2.10
  -2   6   5   37.50    2.10
  -1  -6   5  166.98    7.10
   1  -6  -5  162.88    7.30
  -1  -6   5  170.48    7.20
   1  -6  -5  172.98    7.10
  -1   6   5  175.48    7.20
   0  -6  -5  157.88    6.80
   0  -6   5  164.58    6.80
   0  -6  -5  161.48    6.80
   0  -6   5  159.98    7.10
   0   6   5  154.68    6.80
   1  -6   5   25.20    1.80
   1  -6   5   25.70    1.70
   1  -6   5   23.50    1.90
  -1  -6  -5   19.70    2.10
  -1  -6  -5   27.60    1.90
   2  -6   5   16.00    1.30
   2  -6   5   16.00    1.30
   2  -6   5   12.20    1.70
   3  -6   5   24.00    1.40
   6   0  -6  927.21   36.80
   5   0  -6  980.40   39.00
  -4   0   6  227.08    9.30
  -4   0   6  208.98    9.20
  -3   0   6  235.78    9.80
  -2   0   6  305.57   12.30
  -2   0   6  295.17   12.90
   2   0  -6  308.47   13.00
   0   0  -6 2265.77   89.29
  -1   0  -6 1266.07   50.29
  -2   0  -6  929.11   40.10
  -2   0  -6 1108.29   41.10
   3   0   6  140.79    6.80
   3   0   6  145.19    6.50
   3   0   6  151.18    6.30
   4   0   6  415.56   16.80
   5   0   6  165.78    7.30
   6   0   6    4.20    0.80
   6  -1  -6   28.90    1.70
   6   1  -6   29.80    1.70
   5  -1  -6   68.39    3.40
  -5  -1   6   67.99    3.70
  -5   1   6   69.09    3.50
  -4  -1   6   53.39    3.00
  -4  -1   6   51.99    2.90
   3  -1  -6  290.97   11.90
  -3  -1   6  278.37   11.90
  -3  -1   6  299.37   11.90
  -3   1   6  298.27   11.90
  -3   1   6  279.67   11.80
  -2  -1   6  223.68    9.30
   2  -1  -6  217.68   10.00
  -2  -1   6  233.18   10.10
  -2   1   6  230.38   10.00
  -2   1   6  230.08    9.30
   1  -1  -6  116.89    5.40
  -1   1   6  114.89    5.00
   1   1  -6  120.89    5.60
   0  -1  -6   93.59    4.20
   0  -1  -6   90.89    4.30
   0   1  -6   77.49    4.60
   0   1  -6   90.29    4.60
  -1  -1  -6  508.65   20.80
  -1   1  -6  541.95   21.50
  -2  -1  -6  120.59    6.30
  -2  -1  -6  122.19    5.20
  -2   1  -6  117.99    6.50
   3  -1   6    0.40    1.10
   3  -1   6   -0.20    0.80
   3  -1   6    0.50    0.80
   3   1   6    1.10    0.90
   4  -1   6   95.89    4.50
   4  -1   6  100.79    4.50
   4   1   6   92.69    4.40
   5  -1   6   62.49    3.10
   5   1   6   63.99    3.10
   6  -1   6   33.70    1.70
   6   1   6   32.30    1.70
   6  -2  -6   19.60    1.30
  -6   2   6   18.00    1.70
  -5  -2   6   15.20    1.90
   5  -2  -6   12.40    1.90
  -5   2   6   15.60    1.60
   4  -2  -6   26.30    1.90
  -4  -2   6   22.30    2.00
  -4  -2   6   26.40    2.50
  -4   2   6   27.90    2.00
  -3  -2   6  103.79    4.80
   3  -2  -6  103.29    4.80
  -3  -2   6  110.59    4.80
  -3   2   6   97.09    4.70
   2  -2  -6  408.66   17.70
  -2   2   6  409.56   17.20
   1  -2  -6 1177.08   46.40
  -1  -2   6 1107.59   46.00
   1   2  -6 1192.88   46.70
   1   2  -6 1202.88   46.80
   0  -2  -6 1563.34   64.39
   0  -2  -6 1584.54   63.89
   0  -2  -6 1642.44   64.09
   0   2  -6 1640.84   64.69
   0   2  -6 1711.93   64.49
  -1  -2  -6   60.19    3.40
  -1  -2  -6   60.49    2.80
  -1   2  -6   60.89    4.00
   2  -2   6   83.09    3.90
   2  -2   6   78.79    4.00
   2  -2   6   87.09    4.10
  -2  -2  -6   87.09    3.80
   3  -2   6 1334.67   53.09
   3  -2   6 1339.17   53.19
  -3  -2  -6 1365.46   53.19
   4  -2   6  240.48    9.90
   4  -2   6  229.58    9.90
  -4  -2  -6  228.88    9.90
   4  -2   6  240.58    9.80
   4   2   6  239.28    9.80
   5  -2   6   37.80    2.10
   5   2   6   41.20    2.30
   6  -3  -6   50.79    2.40
  -6   3   6   51.39    2.40
   5  -3  -6   15.20    1.40
  -5  -3   6   16.20    1.70
  -5   3   6   14.50    1.40
  -4  -3   6  311.47   12.80
  -4  -3   6  316.07   13.20
   4  -3  -6  324.17   13.00
  -4   3   6  308.37   12.80
  -4   3   6  295.47   12.80
  -3  -3   6   31.10    2.30
  -3  -3   6   28.40    2.10
   3  -3  -6   31.30    2.20
  -3   3   6   29.30    2.10
  -2  -3   6  252.87   11.10
   2  -3  -6  274.17   11.00
  -2  -3   6  269.67   11.00
  -2  -3   6  271.17   11.00
  -2   3   6  258.87   11.00
   1  -3  -6   23.90    1.80
  -1  -3   6   20.80    3.10
   0  -3   6  432.36   18.30
   0  -3   6  453.75   18.40
   0  -3  -6  478.45   18.20
   0   3  -6  447.76   19.30
   0   3   6  460.75   18.30
  -1  -3  -6  307.27   11.90
   1  -3   6  288.17   11.90
   1  -3   6  300.47   12.10
  -1  -3  -6  284.37   12.10
   1  -3   6  299.87   12.00
   1  -3   6  284.17   12.30
   1   3   6  280.27   12.10
   2  -3   6  295.47   12.60
   2  -3   6  305.07   12.50
  -2  -3  -6  305.17   12.60
  -2  -3  -6  317.57   12.70
   2  -3   6  302.87   12.60
   3  -3   6  196.88    8.50
   3  -3   6  201.18    8.50
   3  -3   6  201.28    8.40
   4  -3   6   54.49    2.80
   4  -3   6   55.89    2.90
  -4  -3  -6   52.79    3.00
   4   3   6   60.89    2.90
   5  -3   6   81.09    3.70
   5   3   6   84.89    3.70
  -5  -4   6   59.39    3.00
   5  -4  -6   54.49    2.80
  -5   4   6   52.19    2.70
  -4  -4   6    8.60    1.60
   4  -4  -6    7.40    1.80
  -4  -4   6    7.70    1.90
  -4   4   6    4.90    1.70
  -3  -4   6   85.49    4.00
   3  -4  -6   78.59    3.80
  -3  -4   6   70.29    4.00
  -3  -4   6   76.29    3.90
  -3   4   6   75.29    3.80
  -2  -4   6 1075.39   41.00
  -2  -4   6 1019.40   40.90
  -2  -4   6 1010.90   40.90
   2  -4  -6 1048.10   40.90
  -2   4   6 1009.10   40.90
  -1  -4   6  594.54   23.10
   1  -4  -6  571.44   22.70
  -1  -4   6  567.04   22.70
  -1  -4   6  526.85   23.50
   0  -4  -6  150.78    6.30
   0  -4  -6  150.48    6.90
   0  -4   6  142.69    6.50
   0  -4  -6  148.29    6.70
   0  -4   6  143.49    6.60
  -1  -4  -6    9.90    2.30
   1  -4   6    8.50    1.80
   1  -4   6    4.00    1.20
  -1  -4  -6    4.80    1.20
   1  -4   6    4.70    1.00
   1  -4   6    4.50    1.70
   1   4   6    7.80    2.00
   2  -4   6   39.90    2.50
   2  -4   6   41.90    2.40
   2  -4   6   29.60    2.70
  -2  -4  -6   35.10    2.20
   2  -4   6   37.90    2.30
  -2  -4  -6   36.60    2.60
  -3  -4  -6  147.49    6.60
   3  -4   6  153.98    6.90
   3  -4   6  150.48    6.40
   3  -4   6  151.98    6.60
   4  -4   6    2.00    0.60
  -4  -4  -6    1.60    0.90
   4  -4   6    1.00    0.70
   4   4   6    2.50    1.00
  -4  -5   6   29.50    2.30
  -4  -5   6   27.70    2.00
   4  -5  -6   28.00    1.80
  -4   5   6   27.30    1.80
  -4   5   6   27.90    1.80
  -3  -5   6  149.69    6.60
   3  -5  -6  152.28    6.40
  -3  -5   6  149.29    6.40
  -3  -5   6  143.99    6.40
  -3   5   6  148.49    6.40
  -3   5   6  152.18    6.50
  -2  -5   6   17.40    1.80
   2  -5  -6   18.90    1.90
  -2  -5   6   19.60    2.70
   1  -5  -6   51.19    3.10
  -1  -5   6   54.19    3.00
  -1  -5   6   52.29    3.00
  -1   5   6   59.19    3.50
   0  -5   6   27.90    2.20
   0  -5  -6   24.30    2.70
   0  -5   6   24.50    2.30
   0  -5  -6   20.80    2.30
   0  -5   6   21.60    2.00
   0  -5  -6   23.30    2.50
   0   5   6   25.80    2.10
   1  -5   6   35.20    2.40
  -1  -5  -6   36.60    2.30
  -1  -5  -6   41.40    2.70
  -1  -5  -6   30.00    3.00
   1  -5   6   42.10    2.60
   1  -5   6   39.80    2.40
   1   5   6   39.60    2.70
   2  -5   6   51.99    3.50
  -2  -5  -6   54.59    2.90
   2  -5   6   50.39    2.90
   3  -5   6    6.80    1.20
   3  -5   6    6.40    1.10
  -3  -5  -6    5.80    1.30
   4  -5   6   44.50    2.00
   4  -5   6   40.50    2.00
  -4   5  -6   40.00    2.00
   4   5   6   36.90    2.00
  -3  -6   6   -0.10    0.40
   3  -6  -6   -0.90    0.70
  -3   6   6   -0.50    0.70
  -2  -6   6    1.10    0.70
   2  -6  -6   -0.20    0.80
  -2   6   6    1.90    0.70
  -1  -6   6   27.00    1.80
   1  -6  -6   28.00    2.10
  -1  -6   6   27.30    1.80
  -1   6   6   29.50    1.90
   0  -6   6   16.20    1.60
   0  -6  -6   20.90    2.20
   0  -6   6   19.50    1.70
   0   6   6   16.70    1.70
   1  -6   6    2.40    0.80
   1  -6   6    3.30    1.20
   2  -6   6   13.20    1.20
   2  -6   6   13.00    1.20
   2  -6   6   13.20    1.90
   6   0  -7   -0.30    0.50
  -5   0   7    2.40    1.90
   5   0  -7    1.10    0.70
  -4   0   7    1.90    1.10
  -4   0   7    1.50    1.20
  -3   0   7   -0.30    0.80
  -3   0   7   -1.70    1.00
  -2   0   7    2.30    0.80
  -2   0   7    0.50    1.00
   1   0  -7   -0.60    0.80
  -1   0   7   -0.70    0.70
   0   0   7   -0.10    0.70
   0   0  -7   -0.20    0.80
   0   0  -7   -0.20    0.60
  -1   0  -7    1.20    0.70
  -1   0  -7    0.70    0.90
  -2   0  -7    0.70    1.10
   3   0   7   -0.10    1.40
   3   0   7   -0.30    0.80
   3   0   7   -0.40    1.10
   4   0   7    0.40    0.70
   5   0   7   -0.30    0.50
   6  -1  -7   45.20    2.30
   6   1  -7   44.50    2.30
   5  -1  -7   79.59    3.70
  -5  -1   7   74.19    4.00
  -5   1   7   74.79    3.80
   4  -1  -7  267.77   10.50
  -4  -1   7  258.47   10.60
  -4   1   7  234.78   10.50
  -4   1   7  243.48   10.40
   3  -1  -7   34.90    2.50
  -3  -1   7   34.80    2.60
  -3  -1   7   35.90    2.10
  -3   1   7   33.50    2.20
  -3   1   7   33.90    2.30
  -2  -1   7 1070.29   42.40
  -2   1   7 1024.50   43.20
  -2   1   7 1131.39   42.50
   1  -1  -7 2109.29   84.29
  -1  -1   7 2102.69   83.69
  -1   1   7 2204.48   83.79
   1   1  -7 2127.19   84.49
   0  -1   7 2324.87   96.39
   0  -1  -7 2517.15   96.99
   0   1  -7 2569.04   97.09
   0   1  -7 2436.66   97.29
  -1  -1  -7 1044.20   40.90
  -1  -1  -7  990.00   40.20
  -1   1  -7 1031.90   41.10
  -2  -1  -7  399.76   15.40
   2  -1   7  378.96   15.40
   2  -1   7  355.96   15.50
   2  -1   7  395.16   15.60
  -2  -1  -7  383.16   16.80
   3  -1   7  137.79    5.90
   3  -1   7  133.39    5.90
  -3  -1  -7  132.69    5.90
   3  -1   7  130.89    6.00
   3   1   7  134.99    5.90
   4  -1   7    1.70    0.80
   4  -1   7    1.10    1.30
   4  -1   7    0.90    1.20
   4   1   7    4.40    1.20
   5   1   7   39.80    2.20
   6  -2  -7   16.40    1.20
  -6   2   7   16.60    1.60
   6   2  -7   16.00    1.20
  -5  -2   7  118.69    5.80
   5  -2  -7  134.69    5.60
  -5   2   7  127.99    5.60
  -4  -2   7   41.70    2.50
  -4  -2   7   40.10    2.80
   4  -2  -7   40.40    2.40
  -4   2   7   37.80    2.40
   3  -2  -7    1.40    0.90
  -3  -2   7    3.60    1.20
  -3  -2   7    2.10    1.00
  -3   2   7    2.00    0.80
  -3   2   7    2.10    1.40
  -2  -2   7 2253.27   85.79
  -2   2   7 2118.29   85.69
   1  -2  -7 1623.34   66.39
  -1  -2   7 1667.43   65.99
   1  -2  -7 1697.53   66.49
   1   2  -7 1729.93   66.79
   0  -2  -7  181.28    7.40
   0  -2  -7  180.58    7.80
   0  -2  -7  174.18    8.00
   0  -2   7  169.28    7.50
   0   2  -7  185.28    8.40
   1  -2   7  188.48    8.40
  -1  -2  -7  207.28    8.30
   1  -2   7  205.38    8.40
  -1   2  -7  198.48    9.60
   2  -2   7  322.47   12.80
   2  -2   7  312.07   12.70
   2  -2   7  328.47   12.70
   2   2   7  280.37   12.80
   3  -2   7  138.59    6.10
  -3  -2  -7  143.49    6.10
   3  -2   7  136.99    6.10
   3  -2   7  136.69    6.00
   3   2   7  134.39    6.10
   4  -2   7  121.19    5.50
  -4  -2  -7  115.49    5.50
   4  -2   7  126.89    5.40
   4  -2   7  119.19    5.50
   4   2   7  126.99    5.40
   5  -2   7   69.69    3.30
   5   2   7   74.19    3.30
   6  -3  -7    5.10    0.90
  -6   3   7    5.10    1.00
   6   3  -7    5.90    0.80
   5  -3  -7   28.40    1.90
  -5  -3   7   31.50    2.70
  -5   3   7   29.30    2.00
  -4  -3   7    8.00    1.50
   4  -3  -7    6.80    1.40
  -4  -3   7    6.20    1.50
  -4   3   7    5.30    2.20
  -4   3   7    4.30    1.50
   3  -3  -7  112.19    5.10
  -3  -3   7  109.29    5.10
  -3  -3   7  112.39    5.10
  -3   3   7  108.19    5.00
  -2  -3   7   51.29    2.80
   2  -3  -7   50.79    3.10
  -2  -3   7   52.59    3.10
  -2   3   7   48.60    2.80
   1  -3  -7   48.10    2.40
  -1  -3   7   36.90    3.60
  -1  -3   7   47.50    2.60
  -1  -3   7   35.00    3.20
  -1   3   7   44.40    3.10
   0  -3  -7  196.18    7.70
   0  -3   7  180.98    7.90
   0  -3   7  170.48    7.90
   0  -3   7  179.88    7.90
   0   3   7  193.18    7.90
   1  -3   7  163.28    7.10
  -1  -3  -7  152.18    7.40
   1  -3   7  170.28    7.10
  -1  -3  -7  174.18    7.00
   1  -3   7  159.28    7.00
   1   3   7  164.28    7.20
   2  -3   7   61.09    3.30
   2  -3   7   61.59    3.20
  -2  -3  -7   56.79    3.10
   2  -3   7   60.09    3.10
   3  -3   7    3.40    1.30
   3  -3   7    4.40    1.50
  -3  -3  -7    4.00    1.30
   4  -3   7    7.50    1.20
  -4  -3  -7    6.30    1.60
   4  -3   7    9.70    1.40
   4  -3   7    7.00    1.30
   4   3   7    7.10    1.20
   5  -3   7    7.10    1.00
   5   3   7    5.90    1.00
   5  -4  -7   28.70    1.60
  -5  -4   7   23.30    1.90
  -5   4   7   27.20    1.70
  -4  -4   7   38.70    2.90
   4  -4  -7   44.30    2.40
  -4  -4   7   43.90    2.40
  -4   4   7   44.60    2.40
  -4   4   7   40.50    2.60
  -3  -4   7    4.30    1.20
   3  -4  -7    4.40    1.00
  -3  -4   7    3.20    1.30
  -2  -4   7  410.56   17.50
  -2  -4   7  447.36   17.60
  -2  -4   7  434.46   17.50
   2  -4  -7  446.56   17.50
  -2   4   7  416.66   17.40
  -1  -4   7  337.67   13.90
   1  -4  -7  343.37   13.80
   1  -4  -7  327.27   14.10
  -1  -4   7  335.97   13.90
  -1   4   7  349.47   13.90
   0  -4   7   28.30    2.60
   0  -4   7   33.60    2.50
   0  -4  -7   31.90    2.10
   0  -4   7   33.40    2.80
   0   4   7   33.10    2.30
   1  -4   7    1.70    1.30
   1  -4   7    4.50    1.60
  -1  -4  -7    4.40    1.20
  -1  -4  -7    6.40    2.50
   1   4   7    4.70    1.90
   2  -4   7   47.10    2.60
  -2  -4  -7   45.20    2.60
   2  -4   7   46.20    2.80
  -3  -4  -7  123.39    6.60
   3  -4   7  132.79    6.60
   3  -4   7  131.89    6.00
   3  -4   7  142.59    6.20
   4  -4   7   60.59    3.20
  -4  -4  -7   61.29    3.10
   4  -4   7   60.09    2.90
   4   4   7   64.19    2.90
  -4  -5   7   15.50    1.20
  -4  -5   7   11.40    1.90
   4  -5  -7   17.40    1.40
  -4   5   7   16.50    1.40
  -4   5   7   14.30    1.50
  -3  -5   7   25.50    2.60
  -3  -5   7   25.80    2.10
  -3  -5   7   29.70    1.90
   3  -5  -7   29.60    1.90
  -3   5   7   30.70    1.90
  -3   5   7   26.60    2.10
  -2  -5   7   75.19    3.60
  -2  -5   7   64.99    4.20
   2  -5  -7   82.29    4.80
  -2   5   7   73.49    3.70
   1  -5  -7   60.79    3.40
  -1  -5   7   61.79    3.30
  -1  -5   7   61.89    3.30
  -1   5   7   61.59    3.20
   0  -5  -7   51.69    3.10
   0  -5   7   52.89    3.00
   0  -5   7   54.79    3.10
   0  -5   7   50.29    3.10
   0  -5  -7   47.80    3.60
   0   5   7   55.99    2.90
  -1  -5  -7   31.70    2.20
   1  -5   7   25.70    2.50
   1  -5   7   31.30    2.20
   1  -5   7   32.10    2.10
   1   5   7   36.50    2.50
  -2  -5  -7   64.69    3.30
   2  -5   7   56.09    3.70
   2  -5   7   65.69    3.20
   2  -5   7   68.29    3.20
  -3  -5  -7    5.70    1.30
   3  -5   7    3.70    1.20
   3  -5   7    6.40    1.20
   3   5   7    7.70    1.20
  -3  -6   7    3.00    1.00
  -2  -6   7   19.60    2.90
  -2  -6   7   21.30    1.50
  -2   6   7   20.50    1.50
  -1  -6   7    6.50    1.30
   1  -6  -7    7.90    2.50
  -1  -6   7    5.30    1.40
  -1   6   7    7.20    1.10
   0  -6   7   24.10    1.70
   0  -6   7   26.70    1.90
   0   6   7   24.90    1.80
   1  -6   7    9.50    1.30
   1  -6   7   11.90    1.40
   2  -6   7   38.20    2.00
   2  -6   7   38.60    1.90
   6   0  -8   54.89    2.90
  -5   0   8  535.05   22.80
   5   0  -8  592.14   22.70
  -4   0   8 1123.69   43.00
  -4   0   8 1044.20   42.90
  -3   0   8  409.86   17.40
  -3   0   8  453.65   17.50
  -2   0   8  818.52   32.40
  -1   0   8  643.44   25.60
   0   0  -8  130.79    6.20
   0   0   8  124.09    5.50
   0   0  -8  130.69    8.50
  -1   0  -8  346.07   14.00
  -1   0  -8  349.57   15.00
   2   0   8  119.49    5.70
  -2   0  -8  129.59    5.50
   2   0   8  126.59    5.80
   2   0   8  124.69    5.70
   3   0   8   94.99    4.60
   3   0   8   98.69    4.70
   3   0   8   96.29    4.80
   4   0   8   22.60    1.70
   5   0   8    8.00    1.10
   6  -1  -8  212.18    8.50
   6   1  -8  192.88    8.40
  -5  -1   8   31.10    2.50
   5  -1  -8   38.50    2.20
  -5   1   8   32.60    2.40
  -4  -1   8   35.40    2.30
   4  -1  -8   34.50    2.30
  -4   1   8   30.50    2.50
  -4   1   8   33.30    2.30
   3  -1  -8   56.19    3.30
  -3  -1   8   60.19    3.00
  -3  -1   8   54.09    3.30
  -3  -1   8   47.60    3.70
  -3   1   8   61.29    3.00
  -3   1   8   52.29    2.90
  -2  -1   8  599.64   25.20
  -2   1   8  665.33   25.20
  -1  -1   8 1590.84   61.89
   1  -1  -8 1476.85   62.59
  -1   1   8 1654.43   61.89
   0  -1  -8   30.70    2.80
   0  -1  -8   22.60    3.30
   0  -1   8   31.30    1.90
   0   1  -8   32.20    3.00
  -1  -1  -8   79.59    3.40
  -1  -1  -8   74.09    4.70
  -1   1  -8   72.09    5.00
   2  -1   8  150.88    6.20
  -2  -1  -8  147.59    6.10
   2  -1   8  142.69    6.30
   2  -1   8  140.59    6.20
   2   1   8  135.99    6.30
   2   1   8  132.29    6.30
  -3  -1  -8   17.80    1.80
   3  -1   8   24.00    1.90
   3  -1   8   23.20    1.90
   3   1   8   19.70    1.90
   4  -1   8  178.78    7.50
   4  -1   8  163.68    7.50
   4  -1   8  175.48    7.40
   4   1   8  178.78    7.40
   5  -1   8    3.70    1.00
   5   1   8    4.40    1.00
   6  -2  -8   58.09    2.60
  -6   2   8   54.29    2.70
   6   2  -8   52.69    2.50
   5  -2  -8  132.29    5.80
  -5  -2   8  119.29    6.00
  -5   2   8  132.29    5.80
   4  -2  -8  333.87   13.30
  -4  -2   8  316.27   13.60
  -4  -2   8  325.17   13.30
  -4   2   8  321.47   13.30
  -3  -2   8  191.28    8.50
  -3  -2   8  208.98    8.60
   3  -2  -8  205.58    8.50
  -3   2   8  202.18    8.50
  -3   2   8  196.08    8.60
  -2  -2   8  690.03   28.20
  -2  -2   8  722.43   28.10
  -2   2   8  712.93   28.10
  -2   2   8  693.03   28.00
  -1  -2   8   92.09    4.10
   1  -2  -8   89.29    5.30
   1   2  -8   86.79    5.60
  -1   2   8   88.29    4.20
   0  -2   8   23.70    2.30
   0  -2  -8   23.70    4.00
   0  -2  -8   27.10    1.50
   0   2  -8   20.30    3.90
  -1  -2  -8  142.39    5.80
   1  -2   8  135.89    6.00
   1  -2   8  133.99    6.00
   1   2   8  132.09    6.00
   2  -2   8  622.64   25.50
   2  -2   8  656.73   25.60
  -2  -2  -8  676.23   25.60
   2  -2   8  623.54   25.60
   2   2   8  620.94   25.60
  -3  -2  -8  413.16   16.40
   3  -2   8  404.66   16.30
   3  -2   8  408.46   16.40
   3  -2   8  388.66   16.40
   3   2   8  401.56   16.30
  -4  -2  -8   17.20    2.10
   4  -2   8   18.30    1.70
   4  -2   8   20.10    1.60
   4   2   8   20.20    1.90
   5  -2   8    8.40    1.10
   5   2   8    7.40    1.00
  -5  -3   8  142.49    6.50
   5  -3  -8  121.19    5.50
  -5   3   8  119.29    5.50
  -4  -3   8  112.79    5.20
  -4  -3   8  108.89    5.30
   4  -3  -8  120.39    5.30
  -4   3   8  121.39    5.20
  -3  -3   8  180.28    7.70
  -3  -3   8  174.58    7.60
   3  -3  -8  183.18    7.70
  -3   3   8  167.88    7.50
  -3   3   8  173.88    7.60
  -2  -3   8   28.00    2.00
  -2  -3   8   20.50    2.50
   2  -3  -8   21.50    2.70
   2  -3  -8   26.10    2.00
  -2   3   8   24.40    2.00
  -2   3   8   26.70    2.00
   1  -3  -8   47.60    2.50
  -1  -3   8   45.50    2.80
  -1  -3   8   49.60    3.70
  -1   3   8   48.30    2.70
  -1   3   8   45.90    3.20
   0  -3   8   52.69    3.20
   0  -3  -8   59.39    2.80
   0  -3   8   53.09    3.30
   0  -3   8   56.89    3.30
   0   3   8   55.69    3.00
   1  -3   8   23.30    2.00
   1  -3   8   21.60    2.30
   1  -3   8   19.70    2.00
   1   3   8   19.30    2.10
  -2  -3  -8  658.13   25.50
   2  -3   8  639.44   25.50
   2  -3   8  642.94   25.50
   2  -3   8  661.43   25.40
   2   3   8  583.04   25.40
  -3  -3  -8  849.91   35.20
   3  -3   8  924.21   35.30
   3  -3   8  877.11   35.20
   3   3   8  891.31   35.10
   4  -3   8   49.50    2.50
   4  -3   8   49.20    2.60
   4  -3   8   48.80    2.40
  -4  -3  -8   47.50    2.80
   4   3   8   48.90    2.50
   5  -3   8   87.99    3.80
   5   3   8   89.29    3.80
   5  -4  -8    5.40    1.20
  -5  -4   8    4.40    1.70
  -5   4   8    4.60    0.90
  -4  -4   8    1.40    1.10
   4  -4  -8    0.90    0.80
  -4  -4   8    1.00    0.60
  -4   4   8    0.90    0.60
  -4   4   8    1.50    1.00
   3  -4  -8   40.70    2.60
  -3  -4   8   36.60    2.50
  -3  -4   8   39.90    2.40
  -3   4   8   39.60    2.40
  -3   4   8   39.90    2.50
  -2  -4   8   37.50    2.60
  -2  -4   8   39.10    2.60
  -2  -4   8   35.30    2.90
   2  -4  -8   43.80    2.90
  -2   4   8   38.20    2.40
  -2   4   8   38.70    2.60
  -1  -4   8   63.09    3.80
  -1  -4   8   69.29    3.70
   1  -4  -8   69.89    3.50
  -1   4   8   69.89    3.50
   0  -4   8   50.39    3.40
   0  -4   8   56.99    3.30
   0  -4  -8   63.69    3.00
   0  -4   8   58.59    3.40
   0  -4   8   55.29    3.60
   0   4   8   60.69    3.10
  -1  -4  -8    4.60    1.30
   1  -4   8    6.80    1.70
   1  -4   8    7.30    1.60
   1   4   8    3.90    1.10
   2  -4   8  291.37   11.90
  -2  -4  -8  262.77   12.00
   2  -4   8  294.17   11.80
   2  -4   8  301.67   11.90
   3  -4   8   20.90    1.80
   3  -4   8   18.90    1.60
  -3  -4  -8   19.80    1.70
   3  -4   8   19.70    1.50
   3   4   8   18.10    1.70
  -4  -4  -8   35.30    2.10
   4  -4   8   36.60    1.90
   4  -4   8   32.20    1.90
   4   4   8   34.70    1.90
   4  -5  -8   48.40    2.40
  -4  -5   8   44.10    2.40
  -4   5   8   45.40    2.20
  -4   5   8   46.50    2.40
  -3  -5   8   28.50    2.60
   3  -5  -8   26.90    2.00
  -3  -5   8   27.50    1.90
  -3   5   8   29.40    1.90
  -3   5   8   29.40    1.90
  -2  -5   8   14.40    1.70
  -2  -5   8    8.90    1.90
   2  -5  -8   15.90    2.10
  -2   5   8   12.80    1.90
  -1  -5   8    2.20    1.50
  -1  -5   8    3.50    1.10
  -1   5   8    4.70    1.40
   0  -5  -8   26.50    2.30
   0  -5   8   28.90    2.20
   0   5   8   27.30    2.00
   1  -5   8   12.30    1.90
  -1  -5  -8   11.00    1.60
   1  -5   8    9.00    1.50
   1  -5   8   10.90    1.70
   1   5   8    7.20    1.90
   2  -5   8    2.10    0.80
   2  -5   8    1.80    0.60
  -2  -5  -8    4.80    1.50
  -3  -5  -8   29.80    1.90
   3  -5   8   31.40    1.70
   3  -5   8   30.20    1.80
  -2  -6   8   24.40    1.70
  -2   6   8   28.20    1.50
  -1  -6   8   17.00    1.80
  -1   6   8   16.10    1.30
   0  -6   8    3.20    0.90
   0   6   8    3.30    1.30
   1  -6   8   14.30    1.50
   1  -6   8   13.40    1.80
   2  -6   8    1.20    0.60
   2  -6   8    0.10    0.60
   6   0  -9   -0.50    0.50
  -5   0   9    0.30    1.40
  -5   0   9    2.30    1.50
   5   0  -9    0.40    0.70
  -4   0   9    1.40    1.20
  -4   0   9    2.10    1.00
  -3   0   9    0.20    0.90
  -3   0   9    0.70    0.90
  -2   0   9    0.90    0.70
  -2   0   9    0.30    0.90
   1   0  -9   -1.00    1.40
  -1   0   9   -0.20    0.60
   0   0  -9   -0.10    1.50
   1   0   9    0.80    1.60
   1   0   9   -0.50    0.90
  -1   0  -9    3.10    1.10
   2   0   9    0.20    1.40
   2   0   9    2.00    1.00
   2   0   9   -0.10    1.10
  -2   0  -9    1.60    1.10
   3   0   9    1.70    1.20
   3   0   9    1.70    1.10
   4   0   9    1.20    0.70
   5   0   9    0.10    0.50
   6  -1  -9   98.09    4.30
   6   1  -9  100.49    4.50
  -5  -1   9  147.39    6.80
   5  -1  -9  160.68    6.70
   4  -1  -9    1.60    0.90
  -4  -1   9    2.20    1.20
  -4   1   9    4.10    1.60
  -4   1   9    5.80    2.00
   3  -1  -9  170.88    7.70
  -3  -1   9  185.58    7.60
  -3  -1   9  166.88    7.70
  -3  -1   9  169.68    7.70
  -3   1   9  178.18    7.50
  -3   1   9  187.68    7.60
  -2  -1   9  263.37   11.60
  -2  -1   9  281.97   11.60
  -2   1   9  273.87   11.60
  -2   1   9  308.37   11.70
  -1  -1   9  310.37   12.40
   1  -1  -9  303.07   13.40
   1   1  -9  295.07   13.50
   0  -1  -9  600.74   25.10
   0  -1   9  620.64   24.20
   0   1  -9  600.84   25.40
  -1  -1  -9   22.20    1.50
   1  -1   9   18.30    2.00
   1  -1   9   17.20    1.90
   1   1   9   25.40    2.10
  -2  -1  -9   26.90    1.70
   2  -1   9   25.70    2.10
   2  -1   9   24.60    2.60
   2  -1   9   25.40    2.00
   2   1   9   23.00    2.30
  -3  -1  -9   92.09    4.50
   3  -1   9  101.69    4.60
   3  -1   9  101.79    4.40
   3  -1   9   98.99    4.60
   3   1   9   95.59    4.50
   3   1   9   88.09    4.80
   4  -1   9   48.50    3.50
   4  -1   9   54.89    3.20
   4  -1   9   50.59    2.80
   4   1   9   53.89    3.10
   5  -1   9   50.09    2.40
   5   1   9   48.20    2.40
   6  -2  -9    9.80    1.10
  -6   2   9    7.30    1.40
   6   2  -9    9.30    1.00
   5  -2  -9    1.50    0.70
  -5  -2   9    1.80    1.20
  -5   2   9    1.10    0.70
   4  -2  -9   25.60    2.10
  -4  -2   9   28.90    2.10
  -4  -2   9   24.50    2.10
  -4   2   9   22.60    2.60
   3  -2  -9   24.00    2.40
  -3  -2   9   21.40    1.80
  -3   2   9   19.30    2.50
  -2  -2   9   16.00    1.50
  -2  -2   9   16.10    3.40
  -2   2   9   13.50    1.70
  -2   2   9   12.70    1.90
  -1  -2   9  151.98    6.10
  -1  -2   9  133.39    6.20
  -1   2   9  139.99    6.10
  -1   2   9  137.39    6.10
   0  -2  -9  987.30   36.90
   0  -2   9  931.81   36.90
   0  -2   9  979.20   36.90
   0  -2   9  880.51   36.90
   0   2   9  884.31   36.90
  -1  -2  -9    7.00    1.30
   1  -2   9    7.60    1.70
   1  -2   9    5.70    1.00
   1   2   9    4.50    1.70
   2  -2   9   64.39    3.40
   2  -2   9   65.99    3.60
  -2  -2  -9   66.89    3.30
   2   2   9   62.29    3.50
   3  -2   9  304.97   12.60
  -3  -2  -9  285.07   12.60
   3  -2   9  316.47   12.60
   3  -2   9  321.17   12.70
   3   2   9  299.47   12.50
   4  -2   9   48.30    2.60
   4  -2   9   46.60    2.40
  -4  -2  -9   51.59    3.20
   4  -2   9   44.50    2.70
   4   2   9   47.80    2.50
   5  -2   9   26.20    1.50
   5   2   9   24.40    1.50
  -5  -3   9   22.40    2.00
   5  -3  -9   25.90    1.70
  -5   3   9   23.10    1.60
  -4  -3   9   37.40    2.50
  -4  -3   9   38.20    2.40
   4  -3  -9   41.30    2.40
  -4   3   9   38.10    2.30
  -3  -3   9   48.30    2.90
   3  -3  -9   50.99    3.00
  -3  -3   9   49.99    2.90
  -3   3   9   54.29    3.00
  -3   3   9   44.80    2.90
   2  -3  -9   50.79    2.80
  -2  -3   9   52.49    2.90
  -2   3   9   50.39    2.90
  -2   3   9   48.80    2.90
  -1  -3   9   66.09    3.40
  -1  -3   9   52.79    3.80
   1  -3  -9   67.29    3.10
  -1   3   9   59.79    3.40
   0  -3  -9   54.99    2.80
   0  -3   9   48.60    3.00
   0  -3   9   50.69    3.20
   0   3   9   51.09    2.80
   1  -3   9   27.40    4.30
   1  -3   9   38.70    2.30
   1  -3   9   39.20    2.50
  -1  -3  -9   36.40    2.30
   1   3   9   42.10    2.50
  -2  -3  -9   90.79    5.00
   2  -3   9   88.79    4.10
   2  -3   9   86.99    5.10
   2  -3   9   92.69    4.40
   2   3   9   87.69    4.50
  -3  -3  -9  225.58    9.90
   3  -3   9  241.38    9.70
   3  -3   9  247.18    9.90
   3  -3   9  225.58   10.10
   3   3   9  234.58    9.80
  -4  -3  -9   34.50    2.30
   4  -3   9   35.80    2.00
   4  -3   9   32.90    1.90
   4  -3   9   34.50    2.00
   4   3   9   33.90    2.00
   5  -4  -9    5.90    1.60
  -5   4   9    9.90    1.00
  -4  -4   9    1.80    1.90
   4  -4  -9    0.70    0.80
  -4  -4   9    0.10    0.60
  -4   4   9    0.40    0.80
  -4   4   9    0.60    0.90
  -3  -4   9   21.40    2.00
  -3  -4   9   17.90    2.00
   3  -4  -9   24.10    2.90
  -3   4   9   22.50    1.90
  -3   4   9   23.50    1.80
  -2  -4   9   19.30    2.10
  -2  -4   9   17.50    2.10
  -2   4   9   20.80    2.10
   1  -4  -9  227.58    9.80
  -1  -4   9  224.58    9.80
  -1  -4   9  228.08    9.90
  -1   4   9  250.77    9.80
   0  -4   9  502.15   21.20
   0  -4  -9  545.25   21.40
   0  -4   9  532.65   21.30
   0  -4   9  537.85   21.40
   0   4   9  538.85   21.40
   1  -4   9   20.40    2.00
  -1  -4  -9   17.10    1.60
   1  -4   9   16.80    1.70
   1   4   9   16.30    1.90
   2  -4   9   32.70    2.00
  -2  -4  -9   28.20    2.00
   2  -4   9   31.00    2.30
   2  -4   9   33.40    2.10
  -3  -4  -9   67.69    3.40
   3  -4   9   69.49    3.30
   3  -4   9   74.29    3.50
   3  -4   9   70.89    3.30
   3   4   9   65.19    3.30
   4  -4   9   25.20    1.50
   4  -4   9   24.30    1.50
  -4   5   9   17.10    1.40
  -3  -5   9   46.50    2.40
  -3  -5   9   49.80    3.60
  -3   5   9   43.20    2.50
  -3   5   9   45.70    2.40
  -2  -5   9    5.20    1.50
  -2   5   9    5.40    1.20
  -1  -5   9   89.89    4.30
  -1  -5   9   92.49    4.40
   0  -5  -9    9.60    1.80
   0  -5   9   10.70    1.80
   0  -5   9    9.70    1.90
   0   5   9   11.00    1.50
   1  -5   9   19.80    1.90
  -1  -5  -9   21.70    1.80
   1  -5   9   19.10    1.60
   1  -5   9   19.70    1.80
   1   5   9   19.60    2.00
   2  -5   9   44.20    2.30
   2  -5   9   40.10    2.20
  -2  -5  -9   40.20    2.40
   3  -5   9   53.09    2.50
   3  -5   9   49.40    2.40
  -2   6   9    9.00    1.10
  -1   6   9   12.90    1.20
   0  -6   9    7.60    1.60
   0   6   9   11.80    1.40
   1  -6   9   17.20    1.60
   6   0 -10  309.67   12.80
   5   0 -10  112.69    5.00
  -5   0  10  108.59    5.00
  -5   0  10  105.69    5.20
  -4   0  10  641.14   26.40
  -4   0  10  612.14   25.10
   4   0 -10  634.04   25.20
  -3   0  10  160.38    6.80
  -3   0  10  149.79    6.70
  -2   0  10  171.38    7.60
  -2   0  10  186.58    7.70
  -1   0  10   80.79    3.60
  -1   0  10   71.49    3.70
   0   0  10  245.48   10.40
   0   0  10  256.77   10.30
   1   0  10  195.48    8.60
   1   0  10  200.98    8.50
  -1   0 -10  215.18    8.50
   2   0  10    8.80    1.70
   2   0  10    9.50    2.00
  -2   0 -10    7.30    1.90
   3   0  10  247.18   10.30
   3   0  10  251.37   10.40
   3   0  10  250.67   10.40
   4   0  10  377.76   15.30
   5   0  10   20.60    1.40
   6  -1 -10   98.99    4.20
   6   1 -10   95.39    4.10
  -5  -1  10   38.60    2.60
   5  -1 -10   40.70    2.30
   5   1 -10   39.80    2.30
  -5   1  10   41.50    2.40
   4  -1 -10   37.40    2.50
  -4  -1  10   34.60    2.40
  -4   1  10   35.70    2.70
  -4   1  10   35.70    2.60
  -3  -1  10   11.20    1.50
  -3   1  10   13.10    1.70
  -3   1  10   10.60    1.60
  -2  -1  10    2.00    0.90
  -2  -1  10    2.50    1.00
  -2   1  10    2.20    0.90
  -2   1  10    4.00    1.30
  -2   1  10    1.00    0.70
  -1  -1  10   62.19    2.90
  -1  -1  10   48.80    3.00
  -1   1  10   51.49    3.00
  -1   1  10   50.99    3.00
   0  -1  10  178.88    7.10
   0  -1  10  164.58    7.10
   0  -1  10  166.18    7.20
   0   1  10  157.28    7.10
   0   1  10  168.78    7.20
   1  -1  10  481.95   19.40
  -1  -1 -10  519.55   19.50
   1  -1  10  473.85   19.50
   1   1  10  484.15   19.50
   1   1  10  473.65   19.50
  -1   1 -10  475.55   19.40
   2  -1  10  210.38    8.60
  -2  -1 -10  211.48    8.60
   2  -1  10  201.18    8.60
   2  -1  10  189.58    8.70
   3  -1  10  172.68    7.20
   3  -1  10  177.68    7.30
   3  -1  10  172.28    7.30
  -3  -1 -10  154.78    7.30
   3   1  10  169.48    7.30
   3   1  10  167.48    7.30
   4  -1  10    7.00    1.50
   4  -1  10    7.00    1.90
   4  -1  10    6.00    1.40
   4   1  10    9.20    1.30
   5  -1  10    3.70    1.10
   5   1  10    2.80    0.70
   6   2 -10    5.50    1.10
  -5  -2  10  121.99    5.80
   5  -2 -10  125.19    5.40
  -5   2  10  121.09    5.30
   4  -2 -10   30.50    2.30
  -4  -2  10   24.80    2.30
  -4   2  10   27.60    2.00
  -3  -2  10   38.70    2.40
  -3  -2  10   38.90    2.90
  -3   2  10   39.30    2.30
  -3   2  10   31.50    2.90
  -2  -2  10  404.26   15.40
  -2  -2  10  349.87   15.20
  -2   2  10  366.26   15.20
  -2   2  10  379.56   15.20
  -1  -2  10  379.26   14.60
  -1  -2  10  356.76   14.50
   1  -2 -10  373.86   14.50
  -1  -2  10  333.07   14.60
  -1   2  10  353.16   14.50
  -1   2  10  347.27   14.50
   0  -2  10  320.87   12.90
   0  -2 -10  323.37   12.90
   0  -2  10  321.97   12.90
   0  -2  10  308.67   12.90
   0   2  10  300.67   12.90
   1  -2  10  371.36   14.90
   1  -2  10  366.06   14.80
  -1  -2 -10  373.76   14.90
   1   2  10  351.06   14.90
   2  -2  10   17.70    2.00
   2  -2  10   20.80    1.70
  -2  -2 -10   17.60    1.50
   2   2  10   22.60    2.20
   3  -2  10   30.60    2.70
   3  -2  10   29.80    2.20
   3  -2  10   28.00    2.00
  -3  -2 -10   23.90    2.00
   3   2  10   21.90    2.20
   4  -2  10   32.20    2.10
   4  -2  10   31.60    1.90
   4  -2  10   35.10    2.10
   4   2  10   34.60    2.00
  -5  -3  10   74.69    3.70
   5  -3 -10   76.39    3.60
  -5   3  10   76.09    3.40
  -4  -3  10   51.79    3.00
  -4  -3  10   49.30    2.80
   4  -3 -10   54.29    3.00
  -4   3  10   55.79    2.90
  -3  -3  10 1180.18   47.90
  -3  -3  10 1122.49   48.10
  -3   3  10 1256.77   48.00
  -3   3  10 1297.67   48.20
   2  -3 -10 1481.35   57.79
  -2  -3  10 1486.05   57.99
  -2   3  10 1456.55   57.89
  -2   3  10 1446.76   57.89
  -1  -3  10  440.96   20.90
  -1  -3  10  533.45   20.40
   1  -3 -10  532.85   20.30
  -1   3  10  509.65   20.30
   0  -3  10   50.89    2.90
   0  -3 -10   49.10    2.90
   0  -3  10   49.30    3.00
   0   3  10   49.50    2.80
   1  -3  10    7.00    1.60
   1  -3  10    3.90    1.00
  -1  -3 -10    3.40    1.10
   2  -3  10  345.07   14.10
  -2  -3 -10  318.57   14.10
   2  -3  10  340.77   14.60
   2  -3  10  376.56   14.50
   2   3  10  342.57   14.10
   3  -3  10   36.80    2.30
   3  -3  10   32.20    2.30
   3  -3  10   36.20    2.20
  -3  -3 -10   38.20    2.80
  -4  -3 -10   34.60    2.60
   4  -3  10   29.80    1.80
   4  -3  10   31.10    1.80
   4  -3  10   28.20    1.60
  -5   4  10   15.60    1.10
   4  -4 -10    1.00    1.20
  -4  -4  10    3.50    1.30
  -4  -4  10    4.10    1.70
  -4   4  10    1.50    1.00
  -3  -4  10   48.40    2.90
  -3  -4  10   47.10    2.70
  -3   4  10   47.40    2.50
  -3   4  10   50.09    2.70
  -2  -4  10  178.68    8.00
  -2  -4  10  185.08    8.10
  -2   4  10  188.68    7.90
  -2   4  10  196.28    8.10
   1  -4 -10    9.00    1.50
  -1   4  10   13.00    2.10
   0  -4  10   49.40    2.90
   0  -4  10   38.30    3.20
   0  -4 -10   46.20    2.60
   0  -4  10   52.69    2.90
   0   4  10   50.99    2.90
   1  -4  10  123.39    5.90
  -1  -4 -10  140.09    6.60
   1  -4  10  128.79    5.70
   1  -4  10  134.29    5.80
   1   4  10  130.09    5.80
   2  -4  10   18.40    1.80
   2  -4  10   19.70    1.60
  -2  -4 -10   20.00    1.70
   2  -4  10   22.50    1.70
   3  -4  10   31.90    1.80
  -3  -4 -10   29.70    2.00
   3  -4  10   31.40    1.80
   3  -4  10   30.10    1.90
  -3  -5  10   15.00    1.70
  -3   5  10   16.70    1.30
  -2  -5  10    8.60    2.00
  -2   5  10    9.60    1.20
  -1   5  10    1.10    0.70
   0  -5  10    5.70    2.00
   0  -5 -10    7.80    2.10
   0  -5  10    9.10    1.90
   0   5  10    6.80    1.30
  -1  -5 -10   25.70    2.00
   1  -5  10   26.60    2.10
   1  -5  10   25.90    2.00
   1  -5  10   25.90    1.80
   1   5  10   26.00    2.10
  -2  -5 -10   37.00    2.30
   2  -5  10   37.40    2.00
  -1   6  10   40.00    2.00
   0   6  10    5.50    1.40
   6   0 -11    0.10    0.80
  -5   0  11   -0.40    1.00
   5   0 -11    1.00    0.80
  -4   0  11    1.40    1.00
   4   0 -11    5.20    2.00
  -4   0  11    1.50    1.00
  -3   0  11   -1.30    0.80
  -3   0  11    0.80    0.90
  -2   0  11    7.70    1.40
  -1   0  11   -0.80    0.60
  -1   0  11    0.40    0.70
  -1   0  11    0.30    1.20
   0   0  11    1.60    0.80
   0   0  11    0.40    1.00
  -1   0 -11   -0.40    0.90
   1   0  11    3.90    1.60
   1   0  11    1.40    0.80
   2   0  11    0.20    1.00
  -2   0 -11    0.70    1.20
   2   0  11    5.10    1.70
   3   0  11   -0.90    0.90
   3   0  11    0.40    1.10
   4   0  11    1.30    0.80
   6   1 -11   47.40    2.40
   5  -1 -11  118.09    5.20
  -5  -1  11  115.09    5.40
  -5   1  11  118.29    5.20
   5   1 -11  117.79    5.20
   4  -1 -11  109.99    5.20
  -4  -1  11  109.59    5.20
  -4  -1  11  107.09    5.20
  -4   1  11  116.99    5.00
  -4   1  11  111.39    5.20
  -3  -1  11   25.00    2.00
  -3  -1  11   27.10    2.30
  -3   1  11   30.10    2.20
  -3   1  11   28.00    1.90
  -2  -1  11   42.00    2.60
  -2  -1  11   47.20    2.60
  -2   1  11   37.60    2.90
  -2   1  11   45.00    2.50
  -1  -1  11  249.68   10.50
  -1  -1  11  276.27   10.70
  -1  -1  11  240.38   10.70
  -1   1  11  255.57   10.60
  -1   1  11  256.97   10.60
   0  -1  11  133.29    5.70
   0  -1 -11  133.69    5.80
   0  -1  11  124.49    5.70
   0   1  11  125.89    5.70
   0   1  11  125.49    5.70
  -1  -1 -11  256.17   10.40
   1  -1  11  247.28   10.30
   1  -1  11  247.98   10.40
   1   1  11  252.47   10.40
  -1   1 -11  247.18   10.30
   1   1  11  249.68   10.40
   2  -1  11  205.48    8.40
   2  -1  11  196.68    8.20
  -2  -1 -11  204.58    8.30
   2   1  11  180.08    8.50
   2   1  11  192.68    8.30
   3  -1  11  179.18    7.80
  -3  -1 -11  170.58    7.80
   3  -1  11  190.18    7.60
   3  -1  11  185.88    7.70
   3   1  11  178.78    7.70
   4  -1  11   83.39    3.90
   4  -1  11   83.49    3.80
   4  -1  11   85.49    4.00
   4   1  11   84.99    3.90
   5  -2 -11   21.00    2.10
  -5  -2  11   22.90    2.00
  -5   2  11   25.20    1.60
  -4  -2  11   79.09    4.00
  -4   2  11   79.99    3.80
  -3   2  11  168.78    7.50
  -3   2  11  176.48    7.40
  -2  -2  11  718.83   27.30
  -2   2  11  658.83   27.20
  -2   2  11  666.33   27.20
  -1  -2  11   54.99    3.60
  -1  -2  11   61.69    3.20
  -1  -2  11   64.59    3.20
   1  -2 -11   62.59    3.10
  -1   2  11   61.09    3.20
  -1   2  11   60.99    3.30
   0  -2  11  125.99    5.70
   0  -2  11  122.79    5.60
   0  -2 -11  141.19    5.60
   0   2  11  120.09    5.80
   0   2  11  121.69    5.70
  -1  -2 -11  353.86   14.10
   1  -2  11  339.87   14.00
   1  -2  11  343.77   14.10
   1   2  11  336.87   14.00
   2  -2  11  417.46   16.80
   2  -2  11  420.66   16.90
   2  -2  11  400.06   16.90
  -2  -2 -11  415.06   16.90
   2   2  11  423.76   16.90
   3  -2  11    9.10    1.90
   3  -2  11    9.10    1.50
  -3  -2 -11    6.70    1.60
   3  -2  11    7.00    1.30
   4  -2  11   46.90    2.50
   4  -2  11   48.90    2.50
   4  -2  11   49.80    2.30
  -5  -3  11   21.90    2.00
  -4  -3  11   60.19    3.40
  -4   3  11   62.59    3.00
  -3  -3  11   54.69    3.20
  -3   3  11   57.99    3.10
   2  -3 -11  114.79    5.10
  -2  -3  11  111.49    5.20
  -2   3  11  106.69    5.00
  -2   3  11  108.09    5.00
  -1  -3  11   10.00    2.30
  -1  -3  11   11.60    2.00
   1  -3 -11   11.80    1.40
  -1   3  11    9.90    1.70
  -1   3  11   10.50    2.10
   0  -3  11   19.10    2.20
   0  -3 -11   19.30    1.60
   0  -3  11   18.20    1.90
   0   3  11   16.80    1.70
   1  -3  11    2.50    0.90
  -1  -3 -11    1.00    0.70
   1   3  11    2.60    1.00
   2  -3  11   19.60    1.60
   2  -3  11   24.60    2.40
  -2  -3 -11   18.00    1.70
   2  -3  11   20.60    1.70
   2   3  11   23.60    2.30
   3  -3  11   34.70    2.10
   3  -3  11   31.00    2.20
  -3  -3 -11   31.70    2.10
   3  -3  11   32.80    2.00
   4  -3  11    7.70    1.10
   4  -3  11    6.00    1.50
  -4  -4  11   28.20    2.20
  -4   4  11   29.60    1.70
  -3  -4  11   32.50    2.50
  -3   4  11   30.10    1.90
  -3   4  11   26.70    1.90
  -2  -4  11   68.69    4.10
  -2   4  11   78.39    3.60
  -2   4  11   76.59    4.00
   1  -4 -11  114.49    5.40
  -1   4  11  130.69    5.50
   0  -4  11  117.49    5.30
   0  -4 -11  116.39    5.20
   0  -4  11  117.39    5.20
   0   4  11  116.29    5.30
   1  -4  11   57.49    2.90
   1  -4  11   46.50    3.20
  -1  -4 -11   46.90    2.90
   1   4  11   54.59    3.10
   2  -4  11  153.58    6.40
  -2  -4 -11  152.18    6.50
   2  -4  11  149.59    6.50
   3  -4  11    1.20    0.80
   3  -4  11    0.20    0.40
  -3  -4 -11    0.90    1.00
  -3   5  11   32.70    1.80
  -2   5  11   28.30    1.70
  -1   5  11   12.70    1.30
   0  -5 -11   60.39    3.20
   0  -5  11   60.69    3.60
   0   5  11   59.89    3.00
  -1  -5 -11   50.19    2.80
   1  -5  11   52.29    2.60
   1   5  11   49.99    2.70
   2  -5  11   43.50    2.50
  -5   0  12    9.20    1.90
  -4   0  12   89.49    4.20
  -4   0  12   90.89    4.40
  -3   0  12   52.69    3.00
  -3   0  12   59.79    3.10
  -2   0  12  441.06   18.00
  -2   0  12  453.75   18.00
  -2   0  12  412.66   17.70
  -1   0  12  177.68    7.70
  -1   0  12  181.38    7.60
   0   0  12  310.57   12.80
   0   0  12  316.27   12.90
   1   0  12  215.88    9.10
  -1   0 -12  224.08    9.10
   1   0  12  212.58    9.30
   2   0  12   39.80    2.50
   2   0  12   43.30    2.70
  -2   0 -12   41.10    2.70
   3   0  12  301.97   12.00
   3   0  12  280.57   12.20
  -5  -1  12   58.39    3.20
  -5   1  12   62.19    3.00
   5   1 -12   59.29    3.50
  -4  -1  12   74.69    4.10
  -4  -1  12   80.09    4.00
  -4   1  12   86.19    3.90
  -3  -1  12   43.60    2.80
  -3  -1  12   47.70    3.60
  -3   1  12   45.50    2.60
  -2  -1  12   32.70    2.30
  -2  -1  12   30.80    2.10
  -2   1  12   34.90    3.40
  -2   1  12   31.70    2.20
  -1  -1  12  237.88    9.30
  -1  -1  12  219.18    9.10
  -1  -1  12  206.98    9.20
  -1   1  12  217.98    9.20
  -1   1  12  213.18    9.20
   0  -1 -12   28.30    2.00
   0  -1  12   25.70    2.10
   0   1  12   23.60    3.00
   0   1  12   26.10    2.10
   1  -1  12  178.18    7.60
  -1  -1 -12  177.18    7.60
   1  -1  12  177.48    7.50
   1   1  12  180.08    7.60
   1   1  12  177.78    7.60
  -1   1 -12  171.68    7.60
   2  -1  12  122.89    5.50
  -2  -1 -12  115.29    5.20
   2  -1  12  115.19    5.10
   2   1  12  104.59    5.40
   2   1  12  117.79    5.30
   3  -1  12    9.80    1.60
   3  -1  12    9.90    1.80
   3   1  12    9.00    2.30
   4  -1  12    6.50    1.60
  -5  -2  12   70.79    3.60
  -5   2  12   73.49    3.40
  -4  -2  12  107.09    5.10
  -4   2  12  112.09    5.00
  -3  -2  12  322.77   14.00
  -3   2  12  348.07   14.10
  -3   2  12  342.27   13.90
  -2  -2  12  346.37   13.60
  -2  -2  12  326.97   13.40
  -2   2  12  320.87   13.50
  -2   2  12  318.07   13.40
  -1  -2  12    3.70    1.30
   1  -2 -12    5.30    1.20
  -1  -2  12    5.50    1.50
  -1  -2  12    6.30    1.60
  -1   2  12    6.50    1.70
   0  -2  12   70.89    3.60
   0  -2 -12   67.59    3.40
   0  -2  12   69.59    3.40
   0   2  12   66.19    3.40
   0   2  12   66.59    3.70
   1  -2  12  134.89    6.10
  -1  -2 -12  144.49    6.50
   1  -2  12  138.99    6.10
   1   2  12  127.39    6.00
  -2  -2 -12  236.28   10.40
   2  -2  12  258.17   10.50
   2   2  12  258.77   10.50
   3  -2  12    9.90    3.20
  -3  -2 -12   13.20    1.80
   3  -2  12   10.30    1.20
   3  -2  12   10.70    1.40
   4  -2  12   34.00    1.80
   4  -2  12   32.80    2.00
  -5   3  12  147.29    6.40
  -4  -3  12   25.30    2.00
  -4   3  12   24.20    1.60
  -3  -3  12  133.49    6.50
  -3   3  12  151.18    6.40
  -3   3  12  158.28    7.20
  -2  -3  12  139.39    6.30
   2  -3 -12  134.39    6.20
  -2   3  12  146.39    6.20
  -2   3  12  145.19    6.20
  -1  -3  12  234.68    9.70
   1  -3 -12  236.38    9.70
  -1  -3  12  221.68    9.80
  -1   3  12  233.28    9.70
  -1   3  12  232.58    9.70
   0  -3 -12  153.58    6.90
   0  -3  12  161.58    7.00
   0  -3  12  164.98    6.90
   0   3  12  163.18    7.10
   1  -3  12   47.30    2.70
  -1  -3 -12   41.00    2.50
   1  -3  12   46.90    2.50
   1   3  12   46.30    2.60
  -2  -3 -12   73.79    3.70
   2   3  12   77.09    3.70
  -3  -3 -12    3.70    1.50
   3  -3  12    4.00    0.90
   3  -3  12    7.10    1.40
  -4   4  12   48.20    2.50
  -3  -4  12   42.40    2.90
  -3   4  12   40.20    2.30
  -3   4  12   41.40    2.20
  -2   4  12    0.40    0.60
  -2   4  12    0.80    0.90
   1  -4 -12   38.70    2.30
  -1   4  12   39.90    2.20
   0  -4  12   23.10    2.10
   0  -4 -12   22.20    1.80
   0  -4  12   23.10    1.90
   0   4  12   25.00    2.00
  -1  -4 -12  106.79    5.00
   1  -4  12  106.19    4.80
   1  -4  12  105.59    4.60
   1   4  12  104.59    4.80
  -2  -4 -12  323.47   13.30
   2  -4  12  324.07   13.20
   2  -4  12  332.47   13.10
   3  -4  12   83.29    3.60
   3  -4  12   85.79    3.60
  -3   5  12    1.50    0.60
  -2   5  12   12.60    1.30
  -1   5  12  102.79    4.50
   0  -5 -12   50.59    3.10
   0   5  12   49.99    2.60
   1  -5  12   28.70    1.70
   1   5  12   21.10    2.00
  -4   0  13    0.20    1.20
  -4   0  13    0.00    0.90
  -3   0  13    0.50    1.00
  -3   0  13    4.20    1.40
  -2   0  13    1.60    0.70
  -2   0  13    1.50    0.90
  -1   0  13    1.20    1.10
  -1   0  13    0.50    0.70
   0   0  13   -0.40    0.90
   0   0  13    2.60    0.90
   1   0  13    0.70    1.30
   1   0  13    1.90    0.90
  -1   0 -13    0.20    1.00
   2   0  13    0.00    0.70
   2   0  13    1.30    0.80
   3   0  13   -0.40    0.80
   3   0  13    0.70    0.90
  -5  -1  13   67.39    3.50
  -5   1  13   65.79    3.10
  -4  -1  13  124.59    5.50
  -4  -1  13  119.39    5.60
  -4   1  13  123.19    6.10
  -3  -1  13    3.70    1.50
  -3  -1  13    2.40    1.00
  -3   1  13    6.20    1.90
  -2  -1  13   86.59    4.30
  -2  -1  13   90.49    4.20
  -2   1  13   86.89    4.20
  -2   1  13   95.09    4.50
  -1  -1  13  315.77   12.70
  -1  -1  13  295.57   12.60
  -1  -1  13  309.37   12.50
  -1   1  13  297.27   12.50
  -1   1  13  312.37   12.60
   0  -1  13  170.28    7.50
   0  -1 -13  188.98    8.00
   0  -1  13  170.68    7.40
   0   1  13  172.18    7.40
   0   1  13  168.38    7.50
   1  -1  13  108.79    5.30
  -1  -1 -13  102.89    5.10
   1  -1  13  111.19    4.90
   1   1  13  110.69    5.00
   1   1  13  108.39    5.00
  -2  -1 -13   97.39    4.70
   2  -1  13  104.39    5.00
   2  -1  13  106.39    4.80
   2   1  13  103.79    4.70
   2   1  13   98.29    4.80
   3  -1  13  279.57   11.00
   3  -1  13  267.87   11.10
   3   1  13  265.97   11.10
  -5   2  13    7.40    1.10
  -4  -2  13  105.09    5.00
  -4   2  13  108.69    4.80
  -3  -2  13  170.88    7.70
   3  -2 -13  174.88    7.50
  -3  -2  13  164.08    7.40
  -3   2  13  171.68    7.50
  -3   2  13  181.48    7.50
  -2  -2  13  154.38    6.30
   2  -2 -13  142.89    6.30
  -2  -2  13  131.49    6.30
  -2   2  13  145.29    6.30
  -2   2  13  140.59    6.30
  -1  -2  13    9.20    1.70
  -1  -2  13    5.90    2.20
  -1   2  13    7.50    1.50
   0  -2  13   32.60    2.30
   0  -2  13   34.60    2.20
   0  -2 -13   29.80    2.20
   0   2  13   36.60    2.40
   0   2  13   30.80    2.50
   1  -2  13   80.29    3.80
   1  -2  13   83.69    4.10
  -1  -2 -13   76.69    3.80
   1   2  13   78.19    4.00
  -2  -2 -13    3.60    1.40
   2  -2  13    5.00    1.20
   2  -2  13    7.70    1.70
   2   2  13    6.80    1.70
  -3  -2 -13   10.30    2.20
   3  -2  13   10.20    1.20
   3  -2  13   11.10    1.10
  -4  -3  13    6.10    1.50
  -4   3  13    6.80    1.20
  -3  -3  13   31.00    2.30
  -3   3  13   33.60    2.20
  -3   3  13   32.10    2.00
  -2  -3  13   56.29    3.30
   2  -3 -13   61.59    3.20
  -2   3  13   62.49    3.10
  -2   3  13   63.49    3.10
   1  -3 -13   12.60    1.60
  -1  -3  13   13.80    1.90
  -1   3  13   11.60    1.50
  -1   3  13   16.80    1.90
   0  -3 -13   14.20    1.50
   0  -3  13   14.90    1.60
   0  -3  13   11.60    1.90
   0   3  13   10.10    1.50
   1  -3  13   12.50    1.60
  -1  -3 -13   11.60    1.30
   1  -3  13    9.40    1.30
   1   3  13   12.60    1.60
   2  -3  13   28.40    2.00
   2  -3  13   29.80    1.80
  -2  -3 -13   27.50    1.90
   2   3  13   28.20    2.20
   3  -3  13    1.20    0.40
  -3  -3 -13    1.00    1.40
   3  -3  13    0.50    0.50
  -4   4  13   18.90    1.30
  -3  -4  13   65.89    3.90
  -3   4  13   77.89    3.40
  -3   4  13   73.49    3.30
  -2   4  13   34.20    2.10
  -2   4  13   33.80    2.20
   1  -4 -13    0.80    1.00
  -1   4  13    1.30    0.70
   0  -4 -13    4.60    1.30
   0  -4  13    5.60    1.60
   1  -4  13   68.09    3.10
  -1  -4 -13   63.49    3.40
   1  -4  13   64.29    3.00
   1   4  13   63.19    3.10
  -2  -4 -13   37.90    2.20
   2  -4  13   38.40    2.10
   2  -4  13   37.90    1.90
  -2   5  13    3.30    1.20
  -1   5  13   38.20    2.00
  -4   0  14   33.60    2.10
  -3   0  14    5.90    1.40
  -2   0  14  204.28    8.90
  -2   0  14  212.28    8.80
  -1   0  14  406.56   16.60
  -1   0  14  415.36   16.70
   0   0 -14  405.96   16.80
   0   0  14  406.56   16.70
   0   0  14  418.46   16.60
   1   0  14  612.84   25.10
   1   0  14  633.14   24.30
  -1   0 -14  580.44   24.40
   2   0  14  293.77   11.70
   2   0  14  276.07   11.60
   3   0  14   26.40    1.80
  -5   1  14   19.30    2.10
  -4  -1  14   26.90    2.10
  -4  -1  14   31.40    2.40
  -4   1  14   29.10    1.80
  -3  -1  14   14.90    1.70
  -3  -1  14   20.10    1.90
  -3   1  14   17.00    1.60
  -2  -1  14   59.09    3.00
  -2  -1  14   50.99    3.10
  -2   1  14   59.49    3.10
  -2   1  14   59.49    3.30
  -1  -1  14   39.70    2.70
  -1  -1  14   38.70    2.40
  -1   1  14   40.00    2.50
  -1   1  14   38.00    2.50
   0  -1  14  125.09    5.50
   0  -1 -14  115.79    5.50
   0   1  14  122.19    5.50
   0   1  14  125.59    5.70
   1  -1  14  175.08    7.50
  -1  -1 -14  167.08    7.40
   1  -1  14  180.88    7.40
   1   1  14  172.68    7.50
   1   1  14  172.78    7.40
  -2  -1 -14  121.29    6.00
   2  -1  14  145.89    6.00
   2  -1  14  135.99    5.90
   2   1  14  138.89    6.10
   3  -1  14   26.50    1.80
   3  -1  14   28.60    1.70
   3   1  14   26.30    2.10
  -5   2  14   40.40    2.00
  -4  -2  14  281.47   12.60
  -4   2  14  302.07   11.90
  -3  -2  14   95.39    4.50
   3  -2 -14   95.09    4.50
  -3   2  14   99.19    4.40
  -3   2  14   95.89    4.60
   2  -2 -14  134.19    6.10
  -2  -2  14  140.99    6.00
  -2  -2  14  132.79    6.10
  -2   2  14  139.49    6.00
  -2   2  14  134.79    6.00
   1  -2 -14  146.09    6.80
  -1  -2  14  129.49    6.10
  -1  -2  14  136.59    5.90
  -1   2  14  131.19    5.90
  -1   2  14  128.69    5.90
   0  -2  14   56.29    2.90
   0  -2 -14   53.19    3.20
   0  -2  14   51.09    3.10
   0   2  14   56.19    3.00
   0   2  14   54.59    3.20
   1  -2  14   11.50    1.70
   1  -2  14   14.20    1.50
  -1  -2 -14   11.90    1.40
   1   2  14   12.00    2.10
   2  -2  14    3.00    1.20
  -2  -2 -14    3.40    1.40
   2  -2  14    1.30    0.60
   2   2  14    1.70    0.80
   3  -2  14   19.10    1.40
   3  -2  14   21.50    1.30
  -4  -3  14   88.69    4.30
  -4   3  14   96.39    4.20
  -3  -3  14  572.04   24.90
  -3   3  14  634.84   24.60
  -3   3  14  650.73   24.60
  -2  -3  14   61.89    3.80
   2  -3 -14   71.09    3.50
  -2   3  14   71.29    3.40
  -2   3  14   70.09    3.30
   1  -3 -14  153.08    6.80
  -1  -3  14  161.28    7.00
  -1   3  14  169.98    6.80
  -1   3  14  144.49    7.50
   0  -3  14  269.97   11.00
   0  -3 -14  239.18   11.20
   0   3  14  292.47   11.10
  -1  -3 -14   17.60    1.60
   1  -3  14   18.90    1.60
   1  -3  14   19.50    1.50
   1   3  14   19.50    1.70
   2  -3  14   29.70    1.60
  -2  -3 -14   27.20    1.90
   2  -3  14   29.00    1.70
   2   3  14   28.50    2.00
   3  -3  14   -0.20    0.50
   3  -3  14    1.00    0.40
  -3   4  14  144.09    6.00
  -3   4  14  144.99    6.00
  -2   4  14   29.40    1.80
   1  -4 -14    6.70    1.60
  -1   4  14    4.70    1.10
   0  -4  14   10.30    1.50
   0  -4 -14   13.40    1.50
   0  -4  14   11.20    1.80
   1  -4  14   62.89    2.90
  -1  -4 -14   58.09    3.00
   1  -4  14   61.39    2.80
   1   4  14   62.19    2.90
   2  -4  14   14.70    1.10
   2  -4  14   11.90    1.10
  -1   5  14   84.59    3.60
   0   5  14   15.70    1.30
  -4   0  15   -0.80    0.70
  -3   0  15   -1.20    0.70
  -2   0  15   -0.40    0.70
  -2   0  15    1.40    1.30
  -1   0  15    0.70    1.00
  -1   0  15    0.00    1.10
   0   0  15    1.00    0.70
   0   0  15    1.40    0.90
   0   0 -15    1.00    1.00
  -1   0 -15    5.70    1.80
   2   0  15   -0.10    0.70
   2   0  15   -0.50    0.70
   3   0  15    0.60    0.70
  -5   1  15  102.59    4.30
  -4  -1  15   32.40    2.40
  -4  -1  15   34.70    2.20
  -4   1  15   37.60    2.00
  -3  -1  15   16.00    1.70
  -3  -1  15   15.50    1.70
  -2  -1  15   48.90    2.70
  -2   1  15   47.50    2.80
  -2   1  15   44.70    2.70
   1  -1 -15   11.70    2.00
  -1  -1  15   11.80    1.50
  -1   1  15   16.10    1.60
  -1   1  15   14.50    1.70
   0  -1 -15   15.60    1.60
   0  -1  15   18.70    1.70
   0  -1  15   14.20    2.20
   0   1  15   14.50    1.70
   0   1 -15   15.00    2.10
   0   1  15   17.20    1.70
  -1  -1 -15  303.97   13.30
   1  -1  15  336.07   13.30
   1  -1  15  336.17   13.20
   1   1  15  329.97   13.30
   1   1  15  317.77   13.20
   2  -1  15    1.30    0.60
  -2  -1 -15    1.50    1.40
   2  -1  15    1.60    0.70
   2   1  15    2.90    1.20
   3  -1  15   71.99    3.30
   3  -1  15   73.29    3.30
   3   1  15   79.99    3.60
  -4  -2  15   27.00    2.00
  -4   2  15   28.20    1.70
  -3  -2  15   51.29    3.00
   3  -2 -15   52.79    3.00
  -3  -2  15   56.99    3.00
  -3   2  15   51.69    3.10
  -3   2  15   52.49    2.60
  -2  -2  15   25.20    2.10
   2  -2 -15   27.60    2.00
  -2  -2  15   25.90    2.00
  -2   2  15   27.80    1.80
   1  -2 -15    9.00    1.80
  -1  -2  15    6.50    1.80
  -1  -2  15    9.50    1.50
  -1   2  15   10.30    1.50
  -1   2  15    8.10    1.50
   0  -2  15   23.70    2.00
   0  -2  15   20.50    1.70
   0  -2 -15   18.30    1.70
   0   2  15   19.40    2.60
   0   2  15   21.60    1.80
   1  -2  15   37.60    2.10
  -1  -2 -15   39.20    2.30
   1  -2  15   40.80    2.30
   1   2  15   38.10    2.20
   2  -2  15    8.10    1.20
  -2  -2 -15    6.70    1.70
   2  -2  15    7.80    1.10
   2   2  15    8.10    1.30
   3  -2  15   76.09    3.30
   3  -2  15   74.29    3.20
  -4   3  15   41.30    2.00
  -3  -3  15   50.79    3.00
  -3   3  15   54.59    2.60
  -3   3  15   54.69    2.80
   2  -3 -15   16.30    1.80
  -2   3  15   18.60    1.60
  -2   3  15   20.00    1.60
   1  -3 -15    2.80    1.20
  -1   3  15    1.40    0.70
   0  -3  15   15.10    1.70
   0  -3 -15   15.30    1.50
   0  -3  15   17.80    1.50
   0   3  15   16.10    1.50
  -1  -3 -15    7.50    1.40
   1  -3  15   10.50    1.30
   1  -3  15    8.60    1.20
   1   3  15   12.40    1.50
   2  -3  15    5.00    0.90
   2  -3  15    7.80    1.20
  -2  -3 -15    6.80    1.60
   2   3  15    6.70    1.50
  -2   4  15    4.60    1.00
   1  -4 -15   12.20    1.90
  -1   4  15   12.60    1.20
   0  -4 -15   38.20    2.30
   0  -4  15   36.90    2.10
   0   4  15   38.90    2.00
   1  -4  15    5.30    1.10
   1  -4  15    7.80    1.20
   1   4  15    6.60    1.30
  -4   0  16    6.20    1.30
  -3   0  16   25.60    1.80
  -2   0  16  558.14   21.40
  -2   0  16  512.15   21.40
  -1   0  16   38.20    2.30
   1   0 -16   34.10    2.30
  -1   0  16   33.30    2.20
   0   0  16  218.88    9.10
   0   0  16  225.88    9.00
   0   0 -16  196.08    9.00
   1   0  16  124.49    5.20
  -1   0 -16  118.19    5.60
   1   0  16  117.79    5.30
   2   0  16   47.00    2.40
   2   0  16   44.40    2.50
   3   0  16   27.30    1.70
   4  -1 -16  104.89    5.00
  -4   1  16  109.29    4.60
   3  -1 -16  146.69    6.80
  -3  -1  16  158.88    6.70
  -3   1  16  169.28    6.90
   2  -1 -16   11.20    1.50
  -2  -1  16   14.40    1.70
  -2   1  16   11.60    1.80
   1  -1 -16   28.80    2.10
  -1  -1  16   30.80    1.90
  -1   1  16   29.60    2.00
  -1   1  16   28.40    2.00
   0  -1 -16  161.28    7.30
   0  -1  16  175.88    7.20
   0   1  16  184.58    7.30
   0   1 -16  154.18    7.30
   1  -1  16  127.49    5.50
   1  -1  16  127.79    5.60
  -1  -1 -16  122.39    5.60
   1   1  16  129.59    5.50
   1   1  16  126.89    5.50
   2  -1  16   22.00    1.60
   2  -1  16   22.90    1.50
   2   1  16   23.70    1.80
   3  -1  16    5.80    1.10
  -4   2  16   10.20    1.00
   3  -2 -16   35.70    2.30
  -3  -2  16   36.60    3.00
  -3   2  16   39.80    2.00
  -2  -2  16   71.19    3.50
   2  -2 -16   69.09    3.60
  -2   2  16   84.09    4.20
  -2   2  16   73.39    3.50
   1  -2 -16  114.69    5.40
  -1  -2  16  116.69    5.40
  -1  -2  16  124.49    5.30
  -1   2  16  120.19    5.30
  -1   2  16  125.99    5.30
   0  -2  16    5.10    1.20
   0  -2 -16    4.00    1.40
   0  -2  16    3.80    1.50
   0   2  16    4.20    1.70
   0   2  16    3.80    1.20
  -1  -2 -16   22.30    1.80
   1  -2  16   20.30    1.50
   1   2  16   22.40    1.60
   2  -2  16   15.80    1.40
   2  -2  16   13.40    1.20
   2   2  16   16.20    2.20
  -3   3  16   14.00    1.20
   2  -3 -16   29.80    2.20
  -2   3  16   28.80    1.90
  -2   3  16   31.20    1.80
  -1  -3  16   23.70    1.70
  -1   3  16   23.10    2.10
  -1   3  16   28.40    2.00
   0  -3  16    1.00    0.80
   0  -3  16    2.90    1.10
   0  -3 -16    1.20    0.70
   0   3  16    1.50    0.60
   1  -3  16   24.20    1.50
  -1  -3 -16   23.00    1.80
   1  -3  16   24.90    1.60
   1   3  16   23.70    1.60
  -2   4  16    3.60    1.00
  -1   4  16    0.60    0.50
   0   4  16    2.50    1.00
  -4   0  17   -1.00    0.60
  -3   0  17    0.20    0.60
  -2   0  17   -0.30    1.40
  -2   0  17   -0.50    0.60
   1   0 -17    0.80    0.90
  -1   0  17    0.70    0.80
  -1   0  17    0.40    0.60
   0   0  17   -0.70    0.60
   0   0  17   -0.70    0.70
   0   0 -17    1.50    1.00
   1   0  17   -0.40    0.60
   1   0  17    0.90    0.70
   2   0  17    4.10    1.50
  -4   1  17  138.89    5.70
   3  -1 -17   48.30    2.60
  -3  -1  17   47.60    2.40
  -3   1  17   43.40    2.30
  -2  -1  17   26.00    1.80
   2  -1 -17   26.70    1.90
  -2   1  17   26.30    1.90
  -2   1  17   28.80    2.10
  -1  -1  17   20.40    1.90
  -1  -1  17   19.10    1.50
   1  -1 -17   25.40    2.50
   1   1 -17   20.40    2.00
  -1   1  17   18.80    1.70
  -1   1  17   18.70    1.70
   0  -1 -17    9.40    1.50
   0  -1  17    9.30    1.50
   0  -1  17    9.90    1.30
   0   1  17   10.30    1.40
   0   1  17   10.00    1.30
   1  -1  17   37.50    2.10
   1  -1  17   40.90    2.30
  -1  -1 -17   37.00    2.40
   1   1  17   37.70    2.00
   1   1  17   33.10    2.20
   2  -1  17   14.90    1.20
   2  -1  17   14.50    1.20
   2   1  17   12.40    1.40
  -3   2  17   22.50    1.70
  -2  -2  17    5.70    1.40
   2  -2 -17    3.20    1.30
  -2   2  17    4.90    1.10
  -2   2  17    4.00    1.40
   1  -2 -17  124.39    5.80
  -1  -2  17  134.19    5.60
  -1  -2  17  137.19    6.10
  -1   2  17  135.19    5.60
  -1   2  17  131.89    5.70
   0  -2  17   53.09    2.60
   0  -2  17   52.99    2.70
   0  -2 -17   49.80    2.60
   0   2  17   45.30    2.80
   0   2  17   54.19    2.80
   1  -2  17   17.60    1.30
   1  -2  17   17.80    1.70
  -1  -2 -17   19.50    1.80
   1   2  17   18.80    1.60
   2  -2  17   84.09    3.60
   2  -2  17   89.99    3.60
   2   2  17   80.49    4.30
  -2   3  17   16.20    1.50
  -2   3  17   14.80    1.30
   1  -3 -17   20.40    1.70
  -1  -3  17   23.50    1.60
  -1   3  17   21.70    1.40
   0  -3  17    0.60    0.90
   0  -3 -17    1.30    0.90
   0  -3  17    0.80    0.80
   0   3  17    0.80    0.50
   1  -3  17    5.80    0.90
   1  -3  17    6.90    1.20
   1   3  17    8.60    1.00
  -3   0  18   10.20    1.10
   2   0 -18   20.60    1.70
  -2   0  18   19.90    1.40
  -1   0  18  165.88    6.70
  -1   0  18  157.68    6.60
   1   0 -18  153.18    6.80
   0   0  18  513.05   19.90
   0   0  18  510.25   20.00
   0   0 -18  472.05   19.90
   1   0  18  201.28    7.70
   1   0  18  170.78    7.60
   3  -1 -18    7.00    2.60
  -3  -1  18    3.20    1.20
  -3   1  18    2.70    0.90
   2  -1 -18   29.10    1.90
  -2  -1  18   29.90    1.80
   2   1 -18   26.60    2.10
  -2   1  18   29.40    2.40
  -2   1  18   30.70    1.70
  -1  -1  18   43.80    2.50
   1  -1 -18   40.40    2.30
  -1  -1  18   43.60    2.10
  -1   1  18   40.80    2.10
   1   1 -18   35.40    2.60
  -1   1  18   43.80    2.20
   0  -1  18   74.39    3.50
   0  -1 -18   71.69    3.50
   0  -1  18   66.89    3.20
   0   1  18   66.89    3.20
   1  -1  18   11.40    1.20
   1  -1  18    9.40    1.20
   1   1  18   11.20    1.20
  -3   2  18   24.00    1.40
   2  -2 -18    0.20    1.00
  -2  -2  18    0.30    0.70
  -2   2  18    0.00    0.70
  -2   2  18   -0.50    0.60
   1  -2 -18    9.90    1.40
  -1  -2  18    7.00    1.10
  -1   2  18    7.70    2.20
  -1   2  18    7.40    1.30
   0  -2  18    0.90    0.70
   0  -2 -18   -0.50    0.90
   0  -2  18    1.40    0.70
   0   2  18    0.60    0.50
   1  -2  18   20.50    1.30
   1  -2  18   20.40    1.20
   1   2  18   20.40    1.30
  -1   3  18   14.70    1.10
  -3   0  19    0.10    0.50
   2   0 -19   -1.20    1.10
  -2   0  19   -0.40    0.50
  -1   0  19   -0.30    0.50
   1   0 -19   -0.30    1.50
  -1   0  19    1.30    0.80
   0   0  19    1.10    1.20
  -2  -1  19   71.79    3.10
  -2   1  19   67.99    3.30
   1  -1 -19   10.90    1.90
  -1  -1  19   10.80    1.10
  -1   1  19   12.30    1.20
   0  -1  19   93.99    4.00
   0  -1  19   99.99    4.20
   0   1  19   88.19    4.00
   0   1  19   91.19    4.00
  -1   2  19    3.70    1.00
   0   0   0    0.00    0.00
;
_shelx_hkl_checksum     93125
_shelx_res_file
;
TITL ey2006 in Pc
    shelx.res
    created by SHELXL-2018/3 at 16:51:59 on 16-Mar-2021
CELL  1.54178   5.5391   5.7873  16.0859   90.000   99.067   90.000
ZERR     2.00   0.0001   0.0002   0.0004    0.000    0.001    0.000
LATT  -1
SYMM    X, - Y, 1/2 + Z
SFAC  C    H    N    O
UNIT  26 22 2 4
MERG   2
HTAB O1 O2
HTAB O1 N1
EQIV $1 x-1, y, z
HTAB C7 O2_$1
HTAB O1 O2
HTAB O1 N1
HTAB C7 O2_$1
FMAP   2
PLAN    3
SIZE     0.149   0.165   0.188
ACTA   136.00
BOND   $H
CONF
LIST   4
L.S.  13
TEMP  -123.00
WGHT    0.044100    0.084000
FVAR       1.59884
O1    4    0.844874    0.353173    0.645134    11.00000    0.02605    0.03823 =
         0.03629    0.00006   -0.00104    0.00385
AFIX   3
H1    2    0.841875    0.289527    0.589214    11.00000   -1.50000
AFIX   0
O2    4    0.782827    0.221483    0.496619    11.00000    0.01366    0.04610 =
         0.04184   -0.00283    0.00465   -0.00152
N1    3    0.542440    0.186413    0.482723    11.00000    0.01697    0.03405 =
         0.02899    0.00255    0.00309   -0.00133
C1    1    0.452003    0.495331    0.578737    11.00000    0.02531    0.02866 =
         0.02498    0.00324    0.00732   -0.00098
C2    1    0.670451    0.516861    0.636170    11.00000    0.02315    0.03139 =
         0.03006    0.00663    0.00566    0.00041
C3    1    0.702994    0.709326    0.689295    11.00000    0.03075    0.03589 =
         0.03199   -0.00240    0.00593   -0.00816
AFIX  43
H3    2    0.852651    0.728354    0.726592    11.00000   -1.20000
AFIX   0
C4    1    0.520694    0.871673    0.688208    11.00000    0.03798    0.03003 =
         0.03965   -0.00215    0.01661   -0.00661
AFIX  43
H4    2    0.545906    1.001606    0.724635    11.00000   -1.20000
AFIX   0
C5    1    0.300869    0.847045    0.634430    11.00000    0.03461    0.03278 =
         0.04034    0.00650    0.01497    0.00318
AFIX  43
H5    2    0.174797    0.958261    0.634589    11.00000   -1.20000
AFIX   0
C6    1    0.266224    0.661101    0.580924    11.00000    0.02320    0.03622 =
         0.03210    0.00710    0.00544    0.00264
AFIX  43
H6    2    0.114410    0.643651    0.544695    11.00000   -1.20000
AFIX   0
C7    1    0.390829    0.308163    0.518882    11.00000    0.01854    0.03273 =
         0.02931    0.00492    0.00280    0.00091
AFIX  43
H7    2    0.222390    0.270734    0.504648    11.00000   -1.20000
AFIX   0
C8    1    0.458558    0.003353    0.423265    11.00000    0.02413    0.02922 =
         0.02576    0.00294    0.00440   -0.00223
C9    1    0.225725    0.006975    0.375275    11.00000    0.02185    0.03794 =
         0.03161   -0.00116    0.00526    0.00171
AFIX  43
H9    2    0.116018    0.130115    0.380872    11.00000   -1.20000
AFIX   0
C10   1    0.157091   -0.172023    0.319298    11.00000    0.02463    0.04477 =
         0.03288   -0.00133    0.00518   -0.00370
AFIX  43
H10   2   -0.001169   -0.171673    0.286384    11.00000   -1.20000
AFIX   0
C11   1    0.317599   -0.352139    0.310835    11.00000    0.03283    0.03402 =
         0.03279   -0.00205    0.00959   -0.00658
AFIX  43
H11   2    0.269918   -0.473587    0.271973    11.00000   -1.20000
AFIX   0
C12   1    0.548040   -0.353317    0.359561    11.00000    0.03364    0.03074 =
         0.03408    0.00230    0.00962    0.00439
AFIX  43
H12   2    0.657396   -0.477040    0.354374    11.00000   -1.20000
AFIX   0
C13   1    0.619906   -0.174837    0.415865    11.00000    0.02487    0.03497 =
         0.03072    0.00525    0.00565    0.00246
AFIX  43
H13   2    0.778043   -0.175337    0.448865    11.00000   -1.20000
AFIX   0
HKLF 4
REM  ey2006 in Pc
REM wR2 = 0.0840, GooF = S = 1.063, Restrained GooF = 1.062 for all data
REM R1 = 0.0334 for 1607 Fo > 4sig(Fo) and 0.0343 for all 1654 data
REM 145 parameters refined using 2 restraints
END
WGHT      0.0448      0.0838
REM Highest difference peak  0.176,  deepest hole -0.180,  1-sigma level  0.040
Q1    1   0.7771 -0.1730  0.4820  11.00000  0.05    0.18
Q2    1   0.1076  0.6314  0.5137  11.00000  0.05    0.12
Q3    1   0.2651  1.2635  0.6536  11.00000  0.05    0.11
;
_shelx_res_checksum     80744
