# Supplementary material for: Crystal structure and Hirshfeld surface analysis of N-[(Z)-(2-hy­droxy­phen­yl)methyl­idene]aniline N-oxide
Source: Acta Crystallogr E Crystallogr Commun. 2021 May 11;77(Pt 6):596–9. doi: 10.1107/S2056989021004813 (PMC8183447; doi:10.1107/S2056989021004813)
Supplement: Supplementary file 2 [file e-77-00596-Isup2.hkl]

data_I                                                                          
_shelx_title ' ey2006 in Pc'                                                    
_shelx_refln_list_code          4                                               
_shelx_F_calc_maximum       64.38                                               
_exptl_crystal_F_000       224.00                                               
_reflns_d_resolution_high  0.8087                                               
                                                                                
loop_                                                                           
 _space_group_symop_operation_xyz                                               
 'x, y, z'                                                                      
 'x, -y, z+1/2'                                                                 
                                                                                
_cell_length_a     5.5391                                                       
_cell_length_b     5.7873                                                       
_cell_length_c    16.0859                                                       
_cell_angle_alpha  90.000                                                       
_cell_angle_beta   99.067                                                       
_cell_angle_gamma  90.000                                                       
                                                                                
_shelx_F_squared_multiplier     1.000                                           
                                                                                
loop_                                                                           
 _refln_index_h                                                                 
 _refln_index_k                                                                 
 _refln_index_l                                                                 
 _refln_F_squared_calc                                                          
 _refln_F_squared_meas                                                          
 _refln_F_squared_sigma                                                         
 _refln_observed_status                                                         
   1   1 -19          3.71          4.26         0.74 o                         
   0   0 -18        193.33        184.66         7.78 o                         
   1   0 -18         62.50         59.92         2.66 o                         
   2   0 -18          8.00          8.06         0.67 o                         
   0   1 -18         28.01         28.04         1.37 o                         
   1   1 -18         16.35         15.01         0.98 o                         
   2   1 -18         11.81         10.97         0.55 o                         
   3   1 -18          1.10          2.74         1.02 o                         
   0   2 -18          0.52         -0.20         0.35 o                         
   1   2 -18          2.53          3.87         0.55 o                         
   2   2 -18          0.12          0.08         0.39 o                         
  -1   1 -17         15.05         14.47         0.94 o                         
   0   1 -17          3.70          3.68         0.59 o                         
   1   1 -17          6.90          8.85         0.98 o                         
   2   1 -17          9.85         10.44         0.74 o                         
   3   1 -17         19.10         18.89         1.02 o                         
  -1   2 -17          7.08          7.63         0.70 o                         
   0   2 -17         20.60         19.48         1.02 o                         
   1   2 -17         49.02         48.66         2.27 o                         
   2   2 -17          2.01          1.25         0.51 o                         
   0   3 -17          0.39          0.51         0.35 o                         
   1   3 -17          8.55          7.98         0.67 o                         
  -1   0 -16         47.27         46.24         2.19 o                         
   0   0 -16         83.99         76.71         3.52 o                         
   1   0 -16         14.09         13.34         0.90 o                         
  -1   1 -16         50.98         47.88         2.19 o                         
   0   1 -16         63.08         61.73         2.02 o                         
   1   1 -16         10.68         11.27         0.82 o                         
   2   1 -16          5.05          4.38         0.59 o                         
   3   1 -16         59.93         57.38         2.66 o                         
   4   1 -16         45.70         41.03         1.96 o                         
  -1   2 -16          8.92          8.72         0.70 o                         
   0   2 -16          1.69          1.56         0.55 o                         
   1   2 -16         44.32         44.87         2.11 o                         
   2   2 -16         26.96         27.03         1.41 o                         
   3   2 -16         14.98         13.97         0.90 o                         
  -1   3 -16          8.73          9.00         0.70 o                         
   0   3 -16          0.99          0.47         0.27 o                         
   2   3 -16         13.55         11.66         0.86 o                         
  -2   1 -15          0.73          0.59         0.55 o                         
  -1   1 -15        112.08        118.91         5.20 o                         
   0   1 -15          6.35          6.02         0.50 o                         
   1   1 -15          4.76          4.58         0.78 o                         
  -2   2 -15          2.10          2.62         0.67 o                         
  -1   2 -15         15.86         15.33         0.90 o                         
   0   2 -15          7.11          7.16         0.67 o                         
   1   2 -15          3.03          3.52         0.70 o                         
   2   2 -15          9.70         10.80         0.78 o                         
   3   2 -15         22.60         20.65         1.17 o                         
  -2   3 -15          3.14          2.66         0.63 o                         
  -1   3 -15          3.15          2.93         0.55 o                         
   0   3 -15          5.79          5.99         0.59 o                         
   1   3 -15          0.37          1.10         0.47 o                         
   2   3 -15          8.00          6.38         0.70 o                         
   0   4 -15         13.55         14.94         0.90 o                         
   1   4 -15          4.03          4.77         0.74 o                         
  -1   0 -14        225.82        227.06         9.55 o                         
   0   0 -14        155.18        158.81         6.57 o                         
  -2   1 -14         49.91         47.45         2.35 o                         
  -1   1 -14         62.29         65.36         2.89 o                         
   0   1 -14         44.44         45.30         2.15 o                         
  -2   2 -14          1.47          1.33         0.55 o                         
  -1   2 -14          5.73          4.66         0.55 o                         
   0   2 -14         19.28         20.81         1.25 o                         
   1   2 -14         48.56         57.15         2.66 o                         
   2   2 -14         52.24         52.49         2.39 o                         
   3   2 -14         34.55         37.20         1.76 o                         
  -2   3 -14          9.82         10.64         0.74 o                         
  -1   3 -14          8.35          6.88         0.63 o                         
   0   3 -14         98.58         93.57         4.38 o                         
   1   3 -14         59.46         59.88         2.66 o                         
   2   3 -14         29.32         27.81         1.37 o                         
  -1   4 -14         23.47         22.72         1.17 o                         
   0   4 -14          6.01          5.24         0.59 o                         
   1   4 -14          2.41          2.62         0.63 o                         
  -2   1 -13         38.44         38.10         1.84 o                         
  -1   1 -13         44.60         40.25         2.00 o                         
   0   1 -13         67.69         73.93         3.13 o                         
  -3   2 -13          3.95          4.03         0.86 o                         
  -2   2 -13          1.69          1.41         0.55 o                         
  -1   2 -13         30.11         30.00         1.49 o                         
   0   2 -13         12.38         11.66         0.86 o                         
   2   2 -13         54.03         55.90         2.46 o                         
   3   2 -13         64.84         68.41         2.93 o                         
  -3   3 -13          0.53          0.39         0.55 o                         
  -2   3 -13         11.81         10.76         0.74 o                         
  -1   3 -13          5.41          4.54         0.51 o                         
   0   3 -13          4.68          5.55         0.59 o                         
   1   3 -13          5.97          4.93         0.63 o                         
   2   3 -13         25.67         24.09         1.25 o                         
  -2   4 -13         16.15         14.83         0.86 o                         
  -1   4 -13         23.56         24.84         1.33 o                         
   0   4 -13          1.66          1.80         0.51 o                         
   1   4 -13          1.06          0.31         0.39 o                         
  -2   0 -12         14.39         16.08         1.06 o                         
  -1   0 -12         83.62         87.66         3.56 o                         
  -2   1 -12         44.74         45.10         2.03 o                         
  -1   1 -12         66.60         68.25         2.10 o                         
   0   1 -12          9.48         11.07         0.78 o                         
   5   1 -12         23.56         23.19         1.37 o                         
  -3   2 -12          3.86          5.16         0.70 o                         
  -2   2 -12         94.79         92.43         4.07 o                         
  -1   2 -12         47.81         56.52         2.54 o                         
   0   2 -12         26.55         26.44         1.33 o                         
   1   2 -12          2.52          2.07         0.47 o                         
  -3   3 -12          1.86          1.45         0.59 o                         
  -2   3 -12         29.15         28.87         1.45 o                         
  -1   3 -12         18.62         16.04         0.98 o                         
   0   3 -12         58.99         60.08         2.70 o                         
   1   3 -12         87.60         92.47         3.79 o                         
   2   3 -12         55.02         52.57         2.43 o                         
  -2   4 -12        123.00        126.54         5.20 o                         
  -1   4 -12         37.38         41.78         1.96 o                         
   0   4 -12          8.98          8.68         0.70 o                         
   1   4 -12         16.38         15.14         0.90 o                         
   0   5 -12         17.85         19.79         1.21 o                         
  -3   1 -11         69.45         66.73         3.05 o                         
  -2   1 -11         76.03         80.03         3.25 o                         
  -1   1 -11        112.07         98.47         2.86 o                         
   0   1 -11         51.21         52.30         2.27 o                         
   4   1 -11         43.62         43.03         2.03 o                         
   5   1 -11         46.59         46.14         1.44 o                         
   6   1 -11         22.03         18.54         0.94 o                         
  -3   2 -11          3.49          2.62         0.63 o                         
  -2   2 -11        155.35        162.37         6.61 o                         
  -1   2 -11        125.50        138.43         5.52 o                         
   0   2 -11         46.94         55.23         2.19 o                         
   1   2 -11         24.48         24.48         1.21 o                         
   5   2 -11          9.41          8.22         0.82 o                         
  -3   3 -11         12.95         12.40         0.82 o                         
  -2   3 -11          7.58          7.04         0.67 o                         
  -1   3 -11          0.41          0.39         0.27 o                         
   0   3 -11          6.88          7.55         0.63 o                         
   1   3 -11          5.25          4.62         0.55 o                         
   2   3 -11         41.27         44.91         2.00 o                         
  -3   4 -11          0.39          0.35         0.39 o                         
  -2   4 -11         60.37         59.53         2.54 o                         
  -1   4 -11         18.74         18.35         1.13 o                         
   0   4 -11         43.65         45.53         2.03 o                         
   1   4 -11         46.91         44.79         2.11 o                         
  -1   5 -11         17.74         19.63         1.10 o                         
   0   5 -11         23.71         23.62         1.25 o                         
  -2   0 -10          3.17          2.86         0.74 o                         
  -1   0 -10         79.77         84.18         3.33 o                         
   4   0 -10        236.25        248.03         9.86 o                         
   5   0 -10         45.40         44.08         1.96 o                         
   6   0 -10        120.08        121.14         5.01 o                         
  -3   1 -10         68.99         60.55         2.86 o                         
  -2   1 -10         80.29         82.73         3.36 o                         
  -1   1 -10        185.78        194.97         8.61 o                         
   4   1 -10         13.05         14.63         0.98 o                         
   5   1 -10         14.16         15.75         0.64 o                         
   6   1 -10         39.51         38.02         1.15 o                         
  -3   2 -10          9.70          9.35         0.78 o                         
  -2   2 -10          6.19          6.88         0.59 o                         
  -1   2 -10        138.94        146.21         5.83 o                         
   0   2 -10        118.64        126.50         5.05 o                         
   1   2 -10        139.26        146.25         5.67 o                         
   4   2 -10         10.90         11.93         0.90 o                         
   5   2 -10         48.31         48.97         2.11 o                         
   6   2 -10          2.16          2.15         0.43 o                         
  -4   3 -10         10.40         13.54         1.02 o                         
  -3   3 -10         14.75         14.94         1.10 o                         
  -2   3 -10        128.73        124.62         5.52 o                         
  -1   3 -10          1.08          1.33         0.43 o                         
   0   3 -10         17.54         19.21         1.13 o                         
   1   3 -10        196.63        208.45         7.94 o                         
   2   3 -10        555.12        579.49        22.61 o                         
   4   3 -10         22.40         21.24         1.17 o                         
   5   3 -10         29.34         29.88         1.41 o                         
  -3   4 -10         10.41         11.62         0.78 o                         
  -2   4 -10          9.03          7.82         0.67 o                         
  -1   4 -10         50.41         54.80         2.58 o                         
   0   4 -10         16.31         18.07         1.02 o                         
   1   4 -10          3.44          3.52         0.59 o                         
   4   4 -10          0.60          0.39         0.47 o                         
  -2   5 -10         13.09         14.47         0.90 o                         
  -1   5 -10         11.95         10.05         0.78 o                         
   0   5 -10          3.79          3.05         0.82 o                         
  -3   1  -9         36.80         36.02         1.76 o                         
  -2   1  -9         11.16         10.52         0.67 o                         
  -1   1  -9          7.01          8.68         0.59 o                         
   0   1  -9        226.12        235.02         6.98 o                         
   1   1  -9        104.53        117.03         3.72 o                         
   3   1  -9         69.09         66.85         3.01 o                         
   4   1  -9          0.39          0.63         0.35 o                         
   5   1  -9         56.03         62.86         2.62 o                         
   6   1  -9         37.74         38.83         1.22 o                         
  -4   2  -9         18.72         20.18         1.25 o                         
  -3   2  -9        112.75        111.52         4.93 o                         
  -2   2  -9         28.09         26.17         1.29 o                         
  -1   2  -9          4.45          2.74         0.51 o                         
   0   2  -9        378.39        386.22        14.44 o                         
   3   2  -9          9.50          9.39         0.94 o                         
   4   2  -9          9.03         10.01         0.82 o                         
   5   2  -9          0.56          0.59         0.27 o                         
   6   2  -9          3.92          3.73         0.29 o                         
  -4   3  -9         13.34         13.50         0.90 o                         
  -3   3  -9         85.61         88.25         3.87 o                         
  -2   3  -9         33.68         35.52         1.96 o                         
  -1   3  -9         15.78         14.24         0.90 o                         
   0   3  -9         20.84         21.51         1.10 o                         
   1   3  -9         26.46         26.32         1.21 o                         
   2   3  -9         19.36         19.87         1.10 o                         
   3   3  -9         18.86         19.95         1.17 o                         
   4   3  -9         14.77         16.16         0.94 o                         
   5   3  -9          9.35         10.13         0.67 o                         
  -3   4  -9         26.07         26.48         1.33 o                         
  -2   4  -9         10.47         11.03         0.78 o                         
  -1   4  -9          8.84          6.69         0.63 o                         
   0   4  -9        212.07        213.30         8.37 o                         
   1   4  -9         94.27         89.03         3.83 o                         
   3   4  -9          8.76          9.43         1.13 o                         
   4   4  -9          0.14          0.27         0.31 o                         
   5   4  -9          3.76          2.31         0.63 o                         
  -2   5  -9         14.95         15.73         0.94 o                         
  -1   5  -9          8.57          8.49         0.70 o                         
   0   5  -9          4.56          3.76         0.70 o                         
  -2   0  -8         56.43         50.69         2.15 o                         
  -1   0  -8        113.95        136.02         4.00 o                         
   0   0  -8         48.60         51.15         1.96 o                         
   5   0  -8        208.99        231.64         8.88 o                         
   6   0  -8         21.97         21.47         1.13 o                         
  -3   1  -8          9.54          6.96         0.70 o                         
  -2   1  -8         62.73         57.74         2.39 o                         
  -1   1  -8         32.74         29.94         0.94 o                         
   0   1  -8          8.88         11.54         1.00 o                         
   1   1  -8        595.90        577.73        24.48 o                         
   3   1  -8         21.40         21.98         1.29 o                         
   4   1  -8         13.25         13.50         0.90 o                         
   5   1  -8         12.52         15.06         0.86 o                         
   6   1  -8         76.15         79.36         3.78 o                         
  -4   2  -8          7.89          6.73         0.82 o                         
  -3   2  -8        155.39        161.63         6.42 o                         
  -2   2  -8        259.52        264.54        10.01 o                         
  -1   2  -8         57.06         55.70         2.27 o                         
   0   2  -8         10.27         10.23         0.85 o                         
   1   2  -8         34.28         34.47         1.51 o                         
   3   2  -8         74.87         80.42         3.33 o                         
   4   2  -8        118.75        130.61         5.20 o                         
   5   2  -8         47.17         51.75         2.27 o                         
   6   2  -8         23.11         21.68         1.06 o                         
  -4   3  -8         17.18         18.58         1.10 o                         
  -3   3  -8        318.83        332.48        13.77 o                         
  -2   3  -8        236.37        257.46         9.98 o                         
   0   3  -8         20.89         23.23         1.10 o                         
   1   3  -8         18.20         18.62         0.98 o                         
   2   3  -8         10.83          9.65         0.90 o                         
   3   3  -8         66.92         71.66         3.01 o                         
   4   3  -8         45.93         47.10         2.07 o                         
   5   3  -8         50.26         47.41         2.15 o                         
  -4   4  -8         13.79         13.81         0.82 o                         
  -3   4  -8          7.55          7.75         0.67 o                         
  -2   4  -8        112.10        102.79         4.69 o                         
  -1   4  -8          1.24          1.80         0.51 o                         
   0   4  -8         20.21         24.92         1.17 o                         
   1   4  -8         29.30         27.34         1.37 o                         
   2   4  -8         13.44         17.13         1.13 o                         
   3   4  -8         15.24         15.92         1.02 o                         
   4   4  -8          0.40          0.35         0.31 o                         
   5   4  -8          1.80          2.11         0.47 o                         
  -3   5  -8         10.93         11.66         0.74 o                         
  -2   5  -8          1.12          1.88         0.59 o                         
  -1   5  -8          3.64          4.30         0.63 o                         
   0   5  -8         12.07         10.37         0.90 o                         
   2   5  -8          5.67          6.22         0.82 o                         
   3   5  -8         10.41         10.52         0.78 o                         
   4   5  -8         19.05         18.93         0.94 o                         
  -3   1  -7         53.06         51.91         2.31 o                         
  -2   1  -7        146.46        153.49         4.44 o                         
  -1   1  -7        394.60        399.86         9.20 o                         
   0   1  -7        977.33        981.46        21.94 o                         
   1   1  -7        906.71        828.65        23.34 o                         
   3   1  -7         14.19         13.65         0.98 o                         
   4   1  -7         98.16        104.75         4.11 o                         
   5   1  -7         28.30         31.14         1.45 o                         
   6   1  -7         18.23         17.55         0.64 o                         
  -4   2  -7         45.26         45.18         2.15 o                         
  -3   2  -7         48.21         56.13         2.39 o                         
  -1   2  -7         80.23         79.65         2.46 o                         
   0   2  -7         70.11         70.55         1.54 o                         
   1   2  -7        676.11        659.00        15.03 o                         
   3   2  -7          0.41          0.55         0.35 o                         
   4   2  -7         14.26         15.80         0.94 o                         
   5   2  -7         48.85         52.69         2.19 o                         
   6   2  -7          5.62          6.34         0.33 o                         
  -4   3  -7          2.90          2.46         0.63 o                         
  -3   3  -7          1.04          1.56         0.51 o                         
  -2   3  -7         20.43         22.22         1.21 o                         
  -1   3  -7         67.23         64.36         4.30 o                         
   0   3  -7         73.36         76.74         3.01 o                         
   1   3  -7         17.81         18.82         0.94 o                         
   2   3  -7         21.60         19.87         1.21 o                         
   3   3  -7         38.84         43.89         2.00 o                         
   4   3  -7          2.94          2.66         0.55 o                         
   5   3  -7         12.56         11.11         0.74 o                         
   6   3  -7          1.10          2.18         0.23 o                         
  -4   4  -7         23.43         23.98         1.21 o                         
  -3   4  -7         44.98         48.27         2.58 o                         
  -2   4  -7         16.64         17.68         1.02 o                         
  -1   4  -7          0.84          1.94         0.42 o                         
   0   4  -7         11.54         12.48         0.82 o                         
   1   4  -7        134.23        131.32         3.86 o                         
   2   4  -7        160.47        174.69         6.85 o                         
   3   4  -7          2.23          1.72         0.39 o                         
   4   4  -7         17.01         17.33         0.94 o                         
   5   4  -7         12.43         11.23         0.63 o                         
  -3   5  -7          2.02          2.23         0.51 o                         
  -2   5  -7         24.97         25.31         1.29 o                         
  -1   5  -7         13.54         12.40         0.86 o                         
   0   5  -7         21.22         19.60         0.92 o                         
   1   5  -7         24.26         23.78         1.33 o                         
   2   5  -7         26.81         32.19         1.88 o                         
   3   5  -7         13.66         11.58         0.74 o                         
   4   5  -7          6.92          6.81         0.55 o                         
   1   6  -7          2.55          3.09         0.98 o                         
  -2   0  -6        367.33        400.73        35.05 o                         
  -1   0  -6        481.92        495.28        19.67 o                         
   0   0  -6        897.99        886.35        34.93 o                         
   2   0  -6        110.63        120.67         5.09 o                         
   5   0  -6        360.41        383.53        15.26 o                         
   6   0  -6        371.94        362.72        14.40 o                         
  -2   1  -6         41.71         47.17         1.34 o                         
  -1   1  -6        205.18        205.48         6.51 o                         
   0   1  -6         36.98         34.75         1.11 o                         
   1   1  -6         48.12         46.49         1.52 o                         
   2   1  -6         94.05         85.15         3.91 o                         
   3   1  -6        107.01        113.83         4.66 o                         
   5   1  -6         24.32         26.75         1.33 o                         
   6   1  -6         11.23         11.48         0.47 o                         
  -4   2  -6         92.72         89.54         3.87 o                         
  -3   2  -6        501.32        534.16        20.81 o                         
  -2   2  -6         35.55         34.07         1.49 o                         
  -1   2  -6         27.93         23.66         0.74 o                         
   0   2  -6        616.53        637.68        11.25 o                         
   1   2  -6        434.03        465.90        10.53 o                         
   2   2  -6        152.00        159.86         6.92 o                         
   3   2  -6         38.40         40.41         1.88 o                         
   4   2  -6          9.29         10.29         0.74 o                         
   5   2  -6          5.99          4.85         0.74 o                         
   6   2  -6          7.58          7.67         0.51 o                         
  -4   3  -6         18.87         20.65         1.17 o                         
  -2   3  -6        119.21        121.83         3.50 o                         
  -1   3  -6        117.83        115.97         4.48 o                         
   0   3  -6        167.58        181.71         6.00 o                         
   1   3  -6          8.66          9.35         0.70 o                         
   2   3  -6        107.10        107.25         4.30 o                         
   3   3  -6         10.35         12.24         0.86 o                         
   4   3  -6        121.75        126.81         5.09 o                         
   5   3  -6          5.53          5.95         0.55 o                         
   6   3  -6         17.21         19.87         0.94 o                         
  -4   4  -6          0.85          0.63         0.35 o                         
  -3   4  -6         56.47         57.70         2.58 o                         
  -2   4  -6         14.64         13.98         0.66 o                         
  -1   4  -6          1.09          2.60         1.00 o                         
   0   4  -6         54.79         58.63         1.49 o                         
   1   4  -6        222.39        223.54         8.88 o                         
   2   4  -6        390.11        410.01        16.00 o                         
   3   4  -6         27.64         30.74         1.49 o                         
   4   4  -6          2.23          2.89         0.70 o                         
   5   4  -6         24.60         21.32         1.10 o                         
  -4   5  -6         17.36         15.65         0.78 o                         
  -3   5  -6          2.20          2.27         0.51 o                         
  -2   5  -6         23.93         21.36         1.13 o                         
  -1   5  -6         17.50         14.45         1.08 o                         
   0   5  -6         10.27          8.88         0.56 o                         
   1   5  -6         17.38         20.03         1.21 o                         
   2   5  -6          7.36          7.39         0.74 o                         
   3   5  -6         59.02         59.57         2.50 o                         
   4   5  -6          9.77         10.95         0.70 o                         
   0   6  -6          6.99          8.18         0.86 o                         
   1   6  -6         11.05         10.95         0.82 o                         
   2   6  -6          0.63         -0.08         0.31 o                         
   3   6  -6          0.05         -0.27         0.27 o                         
  -4   1  -5        101.68        102.52         4.26 o                         
  -3   1  -5        132.54        135.38         5.24 o                         
  -2   1  -5         28.14         30.18         0.92 o                         
  -1   1  -5        357.08        331.41         7.54 o                         
   0   1  -5        274.68        288.76         6.64 o                         
   1   1  -5         57.67         68.93         2.15 o                         
   2   1  -5          7.57          7.32         0.61 o                         
   4   1  -5         89.81         94.39         3.91 o                         
   5   1  -5         89.97         95.52         3.91 o                         
   6   1  -5         69.40         66.90         1.99 o                         
  -4   2  -5        101.25        110.34         4.42 o                         
  -3   2  -5        169.74        176.06         6.96 o                         
  -2   2  -5         36.75         36.50         1.29 o                         
  -1   2  -5        124.58        122.63         2.90 o                         
   0   2  -5        395.32        420.17         8.31 o                         
   1   2  -5        130.14        111.09         5.42 o                         
   2   2  -5        176.36        166.72         5.05 o                         
   3   2  -5          9.68          7.78         0.67 o                         
   4   2  -5         93.25         99.47         4.19 o                         
   5   2  -5         12.07         11.48         0.58 o                         
   6   2  -5         11.50         10.13         0.63 o                         
  -5   3  -5          7.43          6.30         0.90 o                         
  -4   3  -5          7.94          8.80         0.74 o                         
  -3   3  -5         19.26         21.51         1.13 o                         
  -2   3  -5         21.32         22.11         1.37 o                         
  -1   3  -5          4.69          5.84         0.58 o                         
   0   3  -5         88.97         85.57         2.59 o                         
   1   3  -5         33.54         30.27         1.23 o                         
   2   3  -5         19.33         17.64         1.06 o                         
   4   3  -5         53.40         57.97         2.50 o                         
   5   3  -5         21.54         18.86         0.94 o                         
   6   3  -5          0.92          0.94         0.35 o                         
  -5   4  -5         23.67         25.35         1.13 o                         
  -4   4  -5         11.70         11.19         0.98 o                         
  -3   4  -5         19.92         23.35         1.21 o                         
  -2   4  -5          0.37          0.33         0.27 o                         
  -1   4  -5         98.85        101.77         2.72 o                         
   0   4  -5         54.78         55.72         1.42 o                         
   1   4  -5        129.82        123.17         3.60 o                         
   2   4  -5         38.70         40.76         1.88 o                         
   3   4  -5         16.00         13.57         0.90 o                         
   4   4  -5         43.88         42.13         1.92 o                         
   5   4  -5          5.68          7.05         1.19 o                         
  -4   5  -5          1.20          1.13         0.35 o                         
  -3   5  -5          0.24         -0.20         0.31 o                         
  -2   5  -5          5.25          4.15         0.56 o                         
  -1   5  -5         19.29         18.80         0.66 o                         
   0   5  -5         32.74         33.97         1.19 o                         
   1   5  -5          1.43          1.56         0.74 o                         
   2   5  -5          0.60          5.24         1.53 o                         
   3   5  -5         65.93         69.16         2.89 o                         
   4   5  -5          1.96          1.84         0.47 o                         
  -1   6  -5         10.66          9.66         1.55 o                         
   0   6  -5         59.81         62.47         1.88 o                         
   1   6  -5         65.44         65.81         1.99 o                         
   2   6  -5         15.41         15.41         0.82 o                         
   3   6  -5          7.51          9.58         0.86 o                         
  -2   0  -4        447.98        499.35        19.05 o                         
  -1   0  -4       1734.07       1578.58        63.40 o                         
   1   0  -4       3118.36       3033.86       110.97 o                         
   2   0  -4          2.14          1.02         0.51 o                         
   4   0  -4         63.01         60.43         2.74 o                         
   5   0  -4        240.86        257.06        10.25 o                         
   6   0  -4         62.77         64.03         2.70 o                         
  -4   1  -4          5.15          4.58         0.74 o                         
  -3   1  -4         18.36         20.06         1.02 o                         
  -2   1  -4         95.39        111.74         2.83 o                         
  -1   1  -4         38.91         41.70         1.33 o                         
   0   1  -4       1013.70       1021.79        23.17 o                         
   1   1  -4       4141.51       3903.16       106.22 o                         
   2   1  -4        442.06        450.33        12.38 o                         
   4   1  -4        101.16         99.19         4.11 o                         
   5   1  -4         35.73         33.29         1.33 o                         
   6   1  -4         51.41         49.27         1.49 o                         
  -4   2  -4         43.43         47.06         2.00 o                         
  -3   2  -4         32.02         33.95         1.53 o                         
  -2   2  -4          3.70          3.05         0.32 o                         
  -1   2  -4        492.12        500.01        14.77 o                         
   0   2  -4        698.17        708.64        19.64 o                         
   1   2  -4        112.81        117.45         3.28 o                         
   2   2  -4         68.66         63.29         2.14 o                         
   3   2  -4         90.96         86.95         3.79 o                         
   4   2  -4         34.07         36.22         1.72 o                         
   5   2  -4         12.70         13.89         0.62 o                         
   6   2  -4          5.94          6.65         0.67 o                         
  -5   3  -4          1.22          1.88         0.70 o                         
  -4   3  -4        324.48        341.59         9.67 o                         
  -3   3  -4        833.52        861.12        33.56 o                         
  -2   3  -4          8.49          7.51         0.79 o                         
  -1   3  -4         53.35         53.67         2.35 o                         
   0   3  -4         81.22         73.82         1.85 o                         
   1   3  -4        173.59        153.55         4.44 o                         
   2   3  -4         26.56         27.15         0.98 o                         
   3   3  -4         20.93         21.19         2.97 o                         
   4   3  -4         75.51         79.76         3.40 o                         
   5   3  -4         38.10         37.38         1.22 o                         
   6   3  -4         15.76         13.81         0.78 o                         
  -4   4  -4         58.74         59.88         2.78 o                         
  -3   4  -4         27.79         30.53         1.17 o                         
  -2   4  -4          0.56          0.61         0.27 o                         
  -1   4  -4         54.68         59.30         1.66 o                         
   0   4  -4         32.49         29.00         0.85 o                         
   1   4  -4         15.19         15.39         0.96 o                         
   2   4  -4        123.49        122.31         3.64 o                         
   3   4  -4         25.25         29.01         1.09 o                         
   4   4  -4         91.83         92.31         3.83 o                         
   5   4  -4         29.47         26.82         0.96 o                         
  -4   5  -4          8.73          8.79         0.43 o                         
  -3   5  -4          5.84          4.94         0.45 o                         
  -2   5  -4         15.76         15.97         0.59 o                         
  -1   5  -4          4.10          4.03         0.42 o                         
   0   5  -4         10.97         12.30         0.96 o                         
   1   5  -4        137.96        147.84         4.22 o                         
   2   5  -4         60.24         61.60         1.92 o                         
   3   5  -4          1.21          1.21         0.63 o                         
   4   5  -4          9.26          8.76         0.67 o                         
  -2   6  -4         30.23         22.39         0.95 o                         
  -1   6  -4         17.65         17.54         0.69 o                         
   0   6  -4         63.65         61.20         1.85 o                         
   1   6  -4         37.65         36.48         1.19 o                         
   2   6  -4          9.96          9.69         0.76 o                         
   3   6  -4          3.50          3.68         0.43 o                         
  -4   1  -3         68.91         67.43         2.89 o                         
  -3   1  -3          6.33          5.44         0.52 o                         
  -2   1  -3        205.11        223.32         8.58 o                         
  -1   1  -3         10.93         12.09         0.50 o                         
   0   1  -3       3943.40       3554.12        80.37 o                         
   1   1  -3       3636.68       3401.23        91.04 o                         
   2   1  -3          5.70          5.22         0.43 o                         
   4   1  -3        172.88        167.36         3.93 o                         
   5   1  -3        274.68        276.28         6.36 o                         
   6   1  -3          6.37          5.76         0.35 o                         
  -5   2  -3          7.50          7.32         0.90 o                         
  -4   2  -3         38.86         38.81         1.27 o                         
  -3   2  -3        118.61        118.14         3.33 o                         
  -2   2  -3         33.47         36.19         1.00 o                         
  -1   2  -3        105.94         97.52         2.85 o                         
   0   2  -3        215.20        206.82         5.85 o                         
   1   2  -3        129.92        126.97         3.62 o                         
   2   2  -3         37.06         40.78         1.41 o                         
   3   2  -3        508.13        516.05        19.91 o                         
   4   2  -3         18.64         18.86         1.21 o                         
   5   2  -3          6.66          6.91         0.57 o                         
   6   2  -3          0.12         -0.16         0.31 o                         
  -5   3  -3          6.76          6.45         0.74 o                         
  -4   3  -3          3.36          4.24         0.76 o                         
  -3   3  -3         75.06         81.52         1.99 o                         
  -2   3  -3         96.31         96.72         4.14 o                         
  -1   3  -3         63.98         54.82         7.20 o                         
   0   3  -3         81.60         76.75         1.85 o                         
   2   3  -3         51.47         46.23         1.48 o                         
   3   3  -3          7.00          6.69         0.51 o                         
   4   3  -3          3.53          4.48         0.53 o                         
   5   3  -3         23.67         24.24         0.71 o                         
   6   3  -3          5.32          5.16         0.43 o                         
  -5   4  -3          5.12          5.82         0.46 o                         
  -4   4  -3         15.68         16.07         0.68 o                         
  -3   4  -3         17.05         19.19         0.65 o                         
  -2   4  -3         11.74         12.23         0.53 o                         
  -1   4  -3         17.00         16.80         0.77 o                         
   0   4  -3         42.09         38.59         1.04 o                         
   1   4  -3         33.55         30.85         0.89 o                         
   2   4  -3         16.84         17.67         0.64 o                         
   3   4  -3        131.17        126.30         2.95 o                         
   4   4  -3         14.78         13.46         0.82 o                         
   5   4  -3         15.46         16.66         0.63 o                         
  -4   5  -3          4.49          3.87         0.36 o                         
  -3   5  -3         32.82         29.57         1.04 o                         
  -2   5  -3         27.37         27.81         0.82 o                         
  -1   5  -3         52.15         56.81         1.42 o                         
   0   5  -3         13.61         16.89         1.17 o                         
   1   5  -3        272.98        293.73         8.26 o                         
   2   5  -3         40.34         42.64         1.58 o                         
   3   5  -3          5.39          5.03         0.53 o                         
   4   5  -3         31.93         29.45         1.37 o                         
  -2   6  -3          0.59          0.69         0.49 o                         
  -1   6  -3          6.53          5.07         0.43 o                         
   0   6  -3          8.44          8.46         0.53 o                         
   1   6  -3          0.81          1.13         0.43 o                         
   2   6  -3          3.90          3.21         0.39 o                         
   3   6  -3         10.45         10.99         0.67 o                         
   0   7  -3         11.14          8.22         0.59 o                         
   1   7  -3         13.81         13.03         0.70 o                         
  -3   0  -2        304.69        346.23        34.11 o                         
  -2   0  -2       1189.20       1132.27        43.85 o                         
  -1   0  -2          1.73          3.72         0.31 o                         
   0   0  -2        604.85        592.48        23.47 o                         
   2   0  -2        329.23        310.58        12.17 o                         
   4   0  -2         30.99         32.27         1.53 o                         
   5   0  -2        403.82        427.37        16.90 o                         
   6   0  -2         95.12         85.61         2.49 o                         
  -4   1  -2        138.97        136.55         5.40 o                         
  -3   1  -2         48.21         46.63         1.57 o                         
  -2   1  -2         55.76         50.55         1.28 o                         
  -1   1  -2        159.48        142.41         4.14 o                         
   0   1  -2       1445.29       1422.36        39.47 o                         
   1   1  -2        187.51        196.34         5.42 o                         
   2   1  -2         87.64        101.77         2.95 o                         
   4   1  -2        168.05        174.17         4.13 o                         
   5   1  -2        164.05        173.96         4.04 o                         
   6   1  -2          6.37          7.03         0.29 o                         
  -5   2  -2         28.68         29.26         1.56 o                         
  -4   2  -2        185.90        199.17         5.49 o                         
  -3   2  -2         12.82         10.74         0.76 o                         
  -2   2  -2        106.33        116.94         2.71 o                         
  -1   2  -2        140.45        136.83         5.75 o                         
   0   2  -2        125.00        119.13         3.39 o                         
   1   2  -2        223.88        225.12        10.11 o                         
   2   2  -2        329.08        344.19         9.47 o                         
   4   2  -2         12.72         13.85         0.84 o                         
   5   2  -2         93.62         96.97         2.30 o                         
   6   2  -2         12.25         11.08         0.38 o                         
  -5   3  -2         33.73         32.23         1.60 o                         
  -4   3  -2        208.01        217.19         7.76 o                         
  -3   3  -2          1.26          1.25         0.32 o                         
  -2   3  -2         66.39         65.24         1.58 o                         
  -1   3  -2       1231.63       1222.17        34.05 o                         
   0   3  -2         60.04         62.23         2.58 o                         
   2   3  -2         43.66         52.88         1.66 o                         
   3   3  -2         23.30         23.09         0.74 o                         
   4   3  -2          3.43          4.19         0.41 o                         
   5   3  -2          6.19          7.17         0.37 o                         
   6   3  -2          0.47          0.45         0.18 o                         
  -5   4  -2         17.32         18.89         1.60 o                         
  -4   4  -2         25.86         25.42         0.91 o                         
  -3   4  -2        170.48        174.13         4.08 o                         
  -2   4  -2         27.79         29.05         0.86 o                         
  -1   4  -2         17.40         18.12         0.63 o                         
   0   4  -2        111.09        105.32         2.69 o                         
   1   4  -2        114.47        124.75         2.94 o                         
   2   4  -2        174.13        184.74         5.45 o                         
   3   4  -2          8.67          7.31         0.48 o                         
   4   4  -2         34.89         35.06         1.20 o                         
   5   4  -2          8.24          8.53         0.59 o                         
  -4   5  -2          1.08          0.63         0.22 o                         
  -3   5  -2          1.59          1.88         0.55 o                         
  -2   5  -2         15.47         14.91         0.56 o                         
  -1   5  -2          4.26          3.91         0.50 o                         
   0   5  -2        223.75        235.51         6.58 o                         
   1   5  -2        227.33        239.34         7.94 o                         
   2   5  -2         19.98         20.73         0.86 o                         
   3   5  -2         15.03         12.41         0.84 o                         
   4   5  -2        101.99         91.25         2.72 o                         
  -3   6  -2          6.40          4.77         0.55 o                         
  -2   6  -2         65.86         64.48         3.33 o                         
  -1   6  -2         13.66         13.72         1.08 o                         
   0   6  -2          4.59          6.00         0.46 o                         
   1   6  -2         30.49         33.30         1.09 o                         
   2   6  -2          3.86          4.23         0.39 o                         
   3   6  -2          5.18          5.02         0.37 o                         
  -1   7  -2          0.38          1.61         0.30 o                         
   0   7  -2          4.22          3.50         0.33 o                         
   1   7  -2          9.80          9.00         0.55 o                         
  -5   1  -1         69.76         72.68         3.13 o                         
  -4   1  -1         30.35         30.78         1.53 o                         
  -3   1  -1        160.82        159.63         3.84 o                         
  -2   1  -1        259.58        263.08         7.37 o                         
  -1   1  -1        139.17        134.09         3.83 o                         
   0   1  -1         67.74         62.97         2.50 o                         
   1   1  -1        845.91        769.08        20.96 o                         
   2   1  -1        446.97        447.10        12.50 o                         
   4   1  -1        192.46        181.68         4.28 o                         
   5   1  -1        126.20        128.64         3.03 o                         
   6   1  -1          7.53          6.51         0.27 o                         
  -6   2  -1          2.16          1.53         0.47 o                         
  -5   2  -1         14.92         13.61         1.02 o                         
  -4   2  -1        410.37        424.99        11.65 o                         
  -3   2  -1         44.91         39.71         1.04 o                         
  -2   2  -1        194.82        198.43         4.58 o                         
  -1   2  -1        154.96        159.98         6.69 o                         
   1   2  -1        144.99        154.16         4.52 o                         
   2   2  -1        384.69        375.17        16.04 o                         
   3   2  -1         94.94         89.18         3.83 o                         
   4   2  -1         28.93         31.08         1.27 o                         
   5   2  -1         46.55         49.22         1.26 o                         
   6   2  -1         32.67         28.33         0.65 o                         
  -6   3  -1          0.63          0.16         0.23 o                         
  -5   3  -1         10.87         10.92         0.56 o                         
  -4   3  -1         35.81         36.62         1.24 o                         
  -3   3  -1          2.25          3.30         0.51 o                         
  -2   3  -1         20.43         22.24         1.11 o                         
  -1   3  -1        105.12        105.34         4.26 o                         
   0   3  -1        154.56        146.76         5.87 o                         
   2   3  -1         22.68         20.82         0.68 o                         
   3   3  -1         21.27         22.02         0.82 o                         
   4   3  -1         14.85         17.13         0.60 o                         
   5   3  -1         22.67         23.39         0.69 o                         
   6   3  -1          2.71          1.91         0.21 o                         
  -5   4  -1         13.12         13.86         0.57 o                         
  -4   4  -1        187.96        223.23         8.49 o                         
  -3   4  -1         37.18         44.12         1.17 o                         
  -2   4  -1         24.50         25.42         1.25 o                         
  -1   4  -1          3.60          2.51         0.43 o                         
   0   4  -1          0.48          0.20         0.24 o                         
   1   4  -1         22.98         23.70         0.74 o                         
   2   4  -1         57.41         58.52         2.66 o                         
   3   4  -1          8.16          9.10         0.48 o                         
   4   4  -1         25.66         23.20         0.95 o                         
   5   4  -1         23.36         22.22         0.80 o                         
  -4   5  -1         46.72         45.02         1.13 o                         
  -3   5  -1          3.24          2.58         0.59 o                         
  -2   5  -1         10.67         10.13         0.45 o                         
  -1   5  -1         47.58         52.58         1.67 o                         
   0   5  -1         76.91         81.59         2.46 o                         
   1   5  -1         25.81         25.67         0.83 o                         
   2   5  -1         14.22         16.88         0.62 o                         
   3   5  -1          9.38          9.08         0.70 o                         
   4   5  -1         13.59         14.87         0.61 o                         
  -3   6  -1          0.86          0.78         0.31 o                         
  -2   6  -1          4.93          4.38         0.39 o                         
  -1   6  -1         56.17         56.11         1.72 o                         
   0   6  -1         54.71         55.53         1.70 o                         
   1   6  -1          5.53          6.18         0.67 o                         
   2   6  -1          2.23          2.67         0.43 o                         
   3   6  -1          6.78          6.92         0.46 o                         
  -1   7  -1          2.68          2.32         0.33 o                         
   0   7  -1          0.93          0.34         0.15 o                         
   1   7  -1          3.22          3.19         0.33 o                         
  -3   0   0        282.71        280.24        11.03 o                         
  -2   0   0        389.79        372.77        15.10 o                         
  -1   0   0       3696.32       2992.64       120.12 o                         
   1   0   0       3678.37       3119.41       119.93 o                         
   2   0   0        386.49        385.17        15.02 o                         
   4   0   0         76.26         79.09         3.33 o                         
   5   0   0          7.40          7.86         0.47 o                         
   6   0   0          8.98          8.10         0.41 o                         
  -5   1   0         27.86         28.98         1.53 o                         
  -4   1   0         44.52         53.59         2.29 o                         
  -3   1   0        136.34        152.84         3.68 o                         
  -2   1   0        192.23        175.29         4.95 o                         
  -1   1   0        285.79        265.24         7.54 o                         
   1   1   0        284.59        275.41         7.54 o                         
   2   1   0        191.83        170.41         5.65 o                         
   4   1   0         44.63         50.60         1.31 o                         
   5   1   0         28.08         28.52         0.81 o                         
   6   1   0          4.00          3.83         0.22 o                         
  -6   2   0          2.59          2.78         0.63 o                         
  -5   2   0        133.72        134.13         4.22 o                         
  -4   2   0        224.70        243.97         6.85 o                         
  -3   2   0          0.40          1.29         0.38 o                         
  -2   2   0        170.05        169.80         3.91 o                         
  -1   2   0        265.65        251.24        10.60 o                         
   1   2   0        266.82        285.47        10.64 o                         
   2   2   0        169.87        163.68         7.51 o                         
   3   2   0          0.47          0.77         0.17 o                         
   4   2   0        226.00        232.78         6.75 o                         
   5   2   0        132.96        135.46         3.18 o                         
   6   2   0          2.52          3.14         0.22 o                         
  -6   3   0         35.44         34.85         1.45 o                         
  -5   3   0         23.78         23.72         0.88 o                         
  -4   3   0          1.96          1.64         0.40 o                         
  -3   3   0          2.14          2.29         0.30 o                         
  -2   3   0        338.50        342.47         7.74 o                         
  -1   3   0        141.27        144.37         5.79 o                         
   2   3   0        338.29        335.24         6.70 o                         
   3   3   0          2.13          2.10         0.30 o                         
   4   3   0          1.94          1.81         0.49 o                         
   5   3   0         23.61         23.54         0.68 o                         
   6   3   0         35.94         33.65         2.22 o                         
  -5   4   0         39.78         42.81         1.34 o                         
  -4   4   0        164.48        167.54         6.24 o                         
  -3   4   0         96.31         94.37         2.81 o                         
  -2   4   0          6.70          8.07         0.52 o                         
  -1   4   0         27.59         27.51         0.80 o                         
   0   4   0          0.28          0.25         0.25 o                         
   1   4   0         27.70         27.39         0.81 o                         
   2   4   0          6.75          8.18         0.90 o                         
   3   4   0         96.66         95.11         2.30 o                         
   4   4   0        163.28        175.53         4.01 o                         
   5   4   0         40.36         40.01         1.03 o                         
  -4   5   0         20.07         19.24         0.57 o                         
  -3   5   0         63.57         61.29         1.74 o                         
  -2   5   0          5.75          5.46         0.74 o                         
  -1   5   0          6.20          6.94         0.55 o                         
   0   5   0          2.76          3.45         0.47 o                         
   1   5   0          6.36          7.53         0.63 o                         
   2   5   0          5.68          4.00         0.65 o                         
   3   5   0         63.96         60.40         1.57 o                         
   4   5   0         20.11         18.82         0.69 o                         
  -3   6   0         14.06         13.07         0.70 o                         
  -2   6   0          0.10          0.23         0.23 o                         
  -1   6   0         80.92         79.25         2.36 o                         
   0   6   0        327.86        339.21         9.64 o                         
   1   6   0         80.78         80.21         2.39 o                         
   2   6   0          0.09          0.34         0.24 o                         
   3   6   0         14.17         12.15         0.51 o                         
  -1   7   0          7.18          6.57         0.51 o                         
   0   7   0          2.03          2.25         0.29 o                         
   1   7   0          7.12          6.19         0.41 o                         
  -5   1   1        127.28        127.41         3.73 o                         
  -4   1   1        191.88        188.11         5.26 o                         
  -3   1   1        664.78        706.99        16.15 o                         
  -2   1   1        443.28        446.00        16.27 o                         
  -1   1   1        843.20        738.01        20.95 o                         
   1   1   1        138.61        138.11         3.84 o                         
   2   1   1        260.75        257.42         7.39 o                         
   4   1   1         30.53         31.43         0.87 o                         
   5   1   1         70.22         72.63         1.80 o                         
   6   1   1         31.22         30.26         0.68 o                         
  -5   2   1         46.46         48.85         1.56 o                         
  -4   2   1         28.81         31.16         1.08 o                         
  -3   2   1         94.92         92.05         1.96 o                         
  -2   2   1        383.88        386.04        10.65 o                         
  -1   2   1        144.91        141.36         5.99 o                         
   1   2   1        152.83        174.81         6.73 o                         
   2   2   1        195.51        193.14         5.64 o                         
   3   2   1         45.51         37.82         0.89 o                         
   4   2   1        409.41        406.20        11.63 o                         
   5   2   1         14.46         15.02         0.54 o                         
   6   2   1          2.16          1.43         0.32 o                         
  -6   3   1          2.79          2.66         0.47 o                         
  -5   3   1         22.74         24.56         0.71 o                         
  -4   3   1         14.77         15.83         1.27 o                         
  -3   3   1         21.25         21.85         0.68 o                         
  -2   3   1         22.52         21.40         0.67 o                         
  -1   3   1          0.26          1.13         0.35 o                         
   2   3   1         20.35         21.43         0.60 o                         
   3   3   1          2.33          2.64         0.36 o                         
   4   3   1         36.03         37.27         1.02 o                         
   5   3   1         10.77         11.28         0.41 o                         
   6   3   1          0.68          0.16         0.17 o                         
  -5   4   1         23.60         24.48         1.92 o                         
  -4   4   1         25.57         23.24         0.70 o                         
  -3   4   1          8.16          9.10         0.50 o                         
  -2   4   1         57.34         61.49         2.62 o                         
  -1   4   1         22.97         24.56         0.74 o                         
   0   4   1          0.55         -0.06         0.28 o                         
   1   4   1          3.51          2.01         0.38 o                         
   2   4   1         24.66         24.80         0.78 o                         
   3   4   1         37.62         43.48         1.16 o                         
   4   4   1        187.51        206.23         4.89 o                         
   5   4   1         12.73         12.70         0.42 o                         
  -4   5   1         13.44         14.55         0.49 o                         
  -3   5   1          9.50          9.53         0.57 o                         
  -2   5   1         14.26         16.01         0.51 o                         
  -1   5   1         25.61         27.07         1.01 o                         
   0   5   1         77.46         82.15         2.01 o                         
   1   5   1         47.18         50.58         1.33 o                         
   2   5   1         10.54          9.75         0.46 o                         
   3   5   1          3.12          3.29         0.86 o                         
   4   5   1         47.23         45.07         1.38 o                         
  -3   6   1          6.61          7.16         0.59 o                         
  -2   6   1          2.33          3.21         0.33 o                         
  -1   6   1          5.71          6.05         0.44 o                         
   0   6   1         55.36         53.79         1.77 o                         
   1   6   1         56.05         55.58         1.72 o                         
   2   6   1          4.82          5.38         0.55 o                         
   3   6   1          0.84          0.84         0.22 o                         
  -1   7   1          3.25          3.81         0.47 o                         
   0   7   1          0.94          0.67         0.35 o                         
   1   7   1          2.69          2.81         0.28 o                         
  -4   0   2         31.34         29.96         1.60 o                         
  -3   0   2         18.82         19.13         0.82 o                         
  -2   0   2        329.03        300.44        12.17 o                         
  -1   0   2       1613.13       1352.22        53.35 o                         
   1   0   2          1.62          3.48         0.31 o                         
   2   0   2       1189.42       1099.89        43.85 o                         
   4   0   2         20.99         23.19         1.17 o                         
   5   0   2         43.16         41.68         1.33 o                         
   6   0   2         55.63         52.63         1.86 o                         
  -5   1   2        164.25        170.29         4.95 o                         
  -4   1   2        168.11        182.38         5.08 o                         
  -3   1   2         73.41         65.89         1.74 o                         
  -2   1   2         88.38         98.42         2.38 o                         
  -1   1   2        188.41        189.17         5.42 o                         
   1   1   2        159.77        149.90         4.14 o                         
   2   1   2         55.56         49.50         1.63 o                         
   3   1   2         47.50         43.89         2.03 o                         
   4   1   2        140.10        127.17         5.36 o                         
   5   1   2        117.10        109.88         2.61 o                         
   6   1   2          0.49          0.56         0.18 o                         
  -6   2   2         12.41         11.46         0.82 o                         
  -5   2   2         93.26         93.70         2.84 o                         
  -4   2   2         12.63         15.30         0.65 o                         
  -3   2   2         12.31         12.18         0.55 o                         
  -2   2   2        330.16        331.05         9.53 o                         
  -1   2   2        222.88        214.04         8.76 o                         
   1   2   2        139.22        146.09         5.75 o                         
   2   2   2        106.82        106.71         3.39 o                         
   3   2   2         13.04          9.91         0.42 o                         
   4   2   2        186.82        187.59         4.48 o                         
   5   2   2         28.66         31.81         0.86 o                         
   6   2   2         24.71         21.78         0.60 o                         
  -6   3   2          0.44          0.12         0.23 o                         
  -5   3   2          6.24          6.78         0.48 o                         
  -4   3   2          3.36          3.77         0.41 o                         
  -3   3   2         23.18         23.65         0.87 o                         
  -2   3   2         44.20         53.92         1.36 o                         
  -1   3   2         59.39         60.47         2.54 o                         
   2   3   2         65.38         62.67         1.37 o                         
   3   3   2          1.33          2.03         0.38 o                         
   4   3   2        208.77        218.91         5.07 o                         
   5   3   2         33.07         32.48         0.87 o                         
  -5   4   2          8.26          8.58         0.47 o                         
  -4   4   2         34.99         36.52         1.19 o                         
  -3   4   2          8.61          7.53         0.54 o                         
  -2   4   2        173.48        190.30         5.47 o                         
  -1   4   2        114.38        122.67         2.92 o                         
   0   4   2        111.75        104.93         2.51 o                         
   1   4   2         17.69         18.28         0.56 o                         
   2   4   2         27.98         28.80         0.72 o                         
   3   4   2        171.02        173.96         4.12 o                         
   4   4   2         25.20         24.10         0.90 o                         
   5   4   2         17.20         16.47         0.77 o                         
  -4   5   2        102.47         94.49         2.22 o                         
  -3   5   2         14.81         12.47         0.49 o                         
  -2   5   2         20.13         20.12         0.59 o                         
  -1   5   2        227.18        239.94         6.80 o                         
   0   5   2        222.52        229.45         5.37 o                         
   1   5   2          4.16          4.86         0.39 o                         
   2   5   2         15.47         15.97         0.55 o                         
   3   5   2          1.62          1.61         0.29 o                         
   4   5   2          1.16          1.15         0.32 o                         
  -3   6   2          5.21          4.46         0.43 o                         
  -2   6   2          3.83          3.95         0.49 o                         
  -1   6   2         30.43         32.52         1.08 o                         
   0   6   2          4.49          5.26         0.45 o                         
   1   6   2         13.90         14.37         0.59 o                         
   2   6   2         65.55         60.00         2.66 o                         
   3   6   2          6.29          4.29         0.38 o                         
  -1   7   2          9.66          8.47         0.39 o                         
   0   7   2          4.20          3.82         0.28 o                         
  -5   1   3        276.50        275.88        10.66 o                         
  -4   1   3        171.66        168.91         3.92 o                         
  -3   1   3         36.92         37.37         1.10 o                         
  -2   1   3          5.52          5.17         0.29 o                         
  -1   1   3       3643.99       3155.81        91.05 o                         
   1   1   3         11.07         12.61         0.50 o                         
   2   1   3        205.11        218.04         6.33 o                         
   3   1   3          6.54          5.72         0.76 o                         
   4   1   3         68.42         67.32         2.07 o                         
   5   1   3         60.07         54.85         1.19 o                         
   6   1   3          6.83          7.43         0.36 o                         
  -6   2   3          0.13          0.39         0.27 o                         
  -5   2   3          6.75          5.53         0.55 o                         
  -4   2   3         19.02         20.40         0.65 o                         
  -3   2   3        508.02        503.46        11.13 o                         
  -2   2   3         36.48         39.70         1.76 o                         
  -1   2   3        128.44        125.37         5.09 o                         
   1   2   3        106.68        100.09         4.15 o                         
   2   2   3         33.52         31.41         1.84 o                         
   3   2   3        118.73        113.03         2.35 o                         
   4   2   3         38.77         37.19         1.28 o                         
   5   2   3          7.59          7.75         0.80 o                         
   6   2   3         44.47         43.91         1.86 o                         
  -6   3   3          5.42          6.10         0.51 o                         
  -5   3   3         23.55         23.89         0.72 o                         
  -4   3   3          3.40          3.87         0.32 o                         
  -3   3   3          7.04          6.05         0.38 o                         
  -2   3   3         52.08         47.31         1.22 o                         
  -1   3   3        121.83        114.92         4.66 o                         
   2   3   3         96.61         94.89         1.99 o                         
   3   3   3         74.61         81.05         1.78 o                         
   4   3   3          3.16          3.26         0.38 o                         
   5   3   3          6.81          6.58         0.44 o                         
  -5   4   3         15.47         17.16         0.55 o                         
  -4   4   3         14.92         12.81         0.61 o                         
  -3   4   3        130.77        121.81         2.97 o                         
  -2   4   3         17.01         17.85         0.54 o                         
  -1   4   3         33.07         29.50         0.87 o                         
   0   4   3         42.15         37.38         1.05 o                         
   1   4   3         17.14         16.50         0.56 o                         
   2   4   3         11.53         12.20         0.44 o                         
   3   4   3         17.36         18.88         0.64 o                         
   4   4   3         15.75         16.04         0.53 o                         
   5   4   3          5.06          5.79         0.47 o                         
  -4   5   3         31.70         29.88         0.81 o                         
  -3   5   3          5.56          6.07         0.40 o                         
  -2   5   3         41.09         40.76         0.97 o                         
  -1   5   3        272.92        290.20        11.70 o                         
   0   5   3         13.45         15.38         0.59 o                         
   1   5   3         51.92         54.78         1.25 o                         
   2   5   3         27.75         28.02         0.83 o                         
   3   5   3         32.39         30.95         0.86 o                         
   4   5   3          4.67          4.08         0.33 o                         
  -3   6   3         10.29          9.58         0.44 o                         
  -2   6   3          3.99          3.49         0.37 o                         
  -1   6   3          0.81          0.68         0.27 o                         
   0   6   3          8.43          8.53         0.46 o                         
   1   6   3          6.50          5.31         0.59 o                         
   2   6   3          0.58          0.57         0.18 o                         
   3   6   3          1.09          0.32         0.19 o                         
  -1   7   3         13.83         13.42         0.50 o                         
   0   7   3         11.15          9.33         0.39 o                         
  -4   0   4         62.43         61.98         1.97 o                         
  -3   0   4        157.99        166.95         6.69 o                         
  -1   0   4       3116.72       2607.59       111.09 o                         
   1   0   4       1729.91       1653.02        63.72 o                         
   2   0   4        447.49        457.14        19.05 o                         
   3   0   4        304.03        304.28        12.09 o                         
   4   0   4         23.82         26.05         1.29 o                         
   5   0   4        165.46        154.23         6.26 o                         
  -5   1   4         35.73         33.60         1.17 o                         
  -4   1   4        100.94         98.78         2.38 o                         
  -3   1   4          7.99          8.39         0.44 o                         
  -2   1   4        442.76        430.35        12.32 o                         
  -1   1   4       4144.32       3751.09       106.32 o                         
   1   1   4         39.09         42.44         1.92 o                         
   2   1   4         95.58        103.03         4.69 o                         
   3   1   4         17.98         18.52         1.02 o                         
   4   1   4          5.26          4.41         0.32 o                         
   5   1   4          3.17          2.64         0.33 o                         
   6   1   4          6.49          6.92         0.38 o                         
  -6   2   4          6.13          5.87         0.63 o                         
  -5   2   4         12.36         12.86         0.63 o                         
  -4   2   4         34.78         37.20         1.00 o                         
  -3   2   4         91.21         93.00         2.35 o                         
  -2   2   4         68.70         68.97         2.57 o                         
  -1   2   4        112.11        108.65         8.98 o                         
   2   2   4          3.64          1.76         0.70 o                         
   3   2   4         32.05         32.02         0.87 o                         
   4   2   4         42.47         41.39         1.05 o                         
   5   2   4         13.61         13.14         0.50 o                         
   6   2   4          3.41          5.56         0.53 o                         
  -6   3   4         15.76         16.43         0.78 o                         
  -5   3   4         38.33         38.11         1.01 o                         
  -4   3   4         74.91         77.08         1.92 o                         
  -3   3   4         21.05         22.03         0.59 o                         
  -2   3   4         26.18         27.55         0.77 o                         
  -1   3   4        173.31        155.91         6.22 o                         
   1   3   4         54.09         51.75         1.65 o                         
   2   3   4          8.80          6.70         0.42 o                         
   3   3   4        834.74        852.49        16.78 o                         
   4   3   4        323.02        345.97         7.89 o                         
   5   3   4          1.25          1.64         0.27 o                         
  -5   4   4         29.96         29.52         1.81 o                         
  -4   4   4         91.72         90.93         2.22 o                         
  -3   4   4         25.33         29.17         0.74 o                         
  -2   4   4        122.65        126.86         2.97 o                         
  -1   4   4         15.56         15.30         0.59 o                         
   0   4   4         32.00         27.71         0.84 o                         
   1   4   4         54.95         54.17         1.11 o                         
   2   4   4          0.54          0.66         0.17 o                         
   3   4   4         28.17         31.46         0.76 o                         
   4   4   4         58.64         58.70         1.45 o                         
  -4   5   4          9.29          8.52         0.34 o                         
  -3   5   4          1.17          1.02         0.29 o                         
  -2   5   4         60.48         61.33         1.43 o                         
  -1   5   4        138.00        144.86         4.23 o                         
   0   5   4         10.75         11.29         0.52 o                         
   1   5   4          4.20          4.17         0.40 o                         
   2   5   4         15.77         15.30         0.55 o                         
   3   5   4          5.71          5.32         0.33 o                         
   4   5   4          8.79          8.38         0.37 o                         
  -3   6   4          3.37          4.18         0.32 o                         
  -2   6   4          9.99          9.85         0.38 o                         
  -1   6   4         38.01         35.87         0.96 o                         
   0   6   4         63.33         61.65         1.52 o                         
   1   6   4         17.79         17.53         0.55 o                         
   2   6   4         29.87         27.89         0.75 o                         
   3   6   4          5.11          4.06         0.35 o                         
   0   7   4         32.36         27.46         0.86 o                         
  -5   1   5         89.23         92.58         2.79 o                         
  -4   1   5         89.42         93.51         2.26 o                         
  -3   1   5        306.87        327.96         5.87 o                         
  -2   1   5          7.73          6.61         0.35 o                         
  -1   1   5         58.38         67.28         2.93 o                         
   1   1   5        355.36        320.32        13.14 o                         
   2   1   5         28.84         30.86         1.88 o                         
   3   1   5        132.68        127.23         3.17 o                         
   4   1   5        101.80        101.88         2.44 o                         
   5   1   5         35.85         37.71         1.27 o                         
   6   1   5         28.41         26.70         0.86 o                         
  -6   2   5         11.60         11.50         0.74 o                         
  -5   2   5         11.66         10.63         0.58 o                         
  -4   2   5         93.99        100.88         2.42 o                         
  -3   2   5          9.55          7.57         0.58 o                         
  -2   2   5        176.10        174.64         4.92 o                         
  -1   2   5        129.72        106.16         4.42 o                         
   2   2   5         36.14         34.31         1.16 o                         
   3   2   5        170.68        170.31         4.01 o                         
   4   2   5        101.00        104.79         2.53 o                         
   5   2   5         19.44         20.26         0.73 o                         
  -6   3   5          0.89          1.92         0.47 o                         
  -5   3   5         21.75         19.71         0.62 o                         
  -4   3   5         53.25         55.46         1.46 o                         
  -3   3   5         22.83         22.63         0.94 o                         
  -2   3   5         18.97         16.53         0.89 o                         
  -1   3   5         34.32         32.62         1.49 o                         
   1   3   5          4.54          4.28         0.44 o                         
   2   3   5         21.57         21.34         0.60 o                         
   3   3   5         19.34         21.23         0.59 o                         
   4   3   5          8.03          8.58         0.35 o                         
   5   3   5          7.51          7.96         0.59 o                         
  -5   4   5          5.46          7.25         0.50 o                         
  -4   4   5         44.27         42.43         1.79 o                         
  -3   4   5         15.71         14.35         0.47 o                         
  -2   4   5         38.96         40.09         0.94 o                         
  -1   4   5        130.00        122.40         2.91 o                         
   0   4   5         55.04         53.10         1.40 o                         
   1   4   5         98.66         94.90         2.03 o                         
   2   4   5          0.34          0.51         0.21 o                         
   3   4   5         19.95         23.20         0.62 o                         
   4   4   5         11.85         11.30         0.39 o                         
   5   4   5         23.55         25.16         0.79 o                         
  -4   5   5          1.94          2.31         0.24 o                         
  -3   5   5         65.77         67.54         1.45 o                         
  -2   5   5          0.51          2.42         0.90 o                         
  -1   5   5          1.36          0.82         0.25 o                         
   0   5   5         32.93         32.56         0.81 o                         
   1   5   5         19.35         18.41         0.55 o                         
   2   5   5          5.16          4.23         0.65 o                         
   3   5   5          0.24          0.10         0.15 o                         
   4   5   5          1.16          1.42         0.22 o                         
  -3   6   5          7.53          7.95         0.46 o                         
  -2   6   5         15.35         14.61         0.47 o                         
  -1   6   5         65.74         66.90         1.62 o                         
   0   6   5         59.60         62.53         1.56 o                         
   1   6   5         10.59          9.75         0.41 o                         
   2   6   5          7.52          5.99         0.41 o                         
   3   6   5          9.06          9.39         0.55 o                         
  -4   0   6         93.51         85.40         3.54 o                         
  -3   0   6         82.62         92.24         3.83 o                         
  -2   0   6        110.57        117.63         3.48 o                         
   3   0   6         58.37         57.16         1.47 o                         
   4   0   6        184.37        162.56         6.57 o                         
   5   0   6         71.28         64.85         2.86 o                         
   6   0   6          1.75          1.64         0.31 o                         
  -5   1   6         24.18         26.83         0.99 o                         
  -4   1   6         19.07         20.61         0.82 o                         
  -3   1   6        106.50        113.14         2.32 o                         
  -2   1   6         94.39         89.66         1.89 o                         
  -1   1   6         48.82         44.94         1.96 o                         
   3   1   6          0.10          0.17         0.17 o                         
   4   1   6         40.09         37.76         1.01 o                         
   5   1   6         28.50         24.74         0.86 o                         
   6   1   6          9.82         12.92         0.47 o                         
  -6   2   6          7.50          7.04         0.67 o                         
  -5   2   6          5.90          6.04         0.48 o                         
  -4   2   6          9.24         10.04         0.58 o                         
  -3   2   6         38.61         40.69         1.27 o                         
  -2   2   6        150.91        160.22         6.73 o                         
  -1   2   6        436.79        433.28        17.99 o                         
   2   2   6         36.15         32.49         0.90 o                         
   3   2   6        501.43        522.99        14.70 o                         
   4   2   6         91.46         92.94         1.93 o                         
   5   2   6         15.55         15.42         0.67 o                         
  -6   3   6         17.28         20.10         0.94 o                         
  -5   3   6          5.84          5.96         0.42 o                         
  -4   3   6        122.10        120.45         2.52 o                         
  -3   3   6         10.14         11.56         0.49 o                         
  -2   3   6        106.22        103.04         2.16 o                         
  -1   3   6          8.71          8.14         1.21 o                         
   0   3   6        167.34        175.75         4.14 o                         
   1   3   6        117.53        113.79         2.11 o                         
   2   3   6        119.76        117.83         2.84 o                         
   3   3   6         78.61         78.17         1.91 o                         
   4   3   6         18.93         22.36         0.71 o                         
   5   3   6         29.79         32.48         1.02 o                         
  -5   4   6         24.47         21.77         1.41 o                         
  -4   4   6          2.14          2.91         0.39 o                         
  -3   4   6         28.17         30.19         1.01 o                         
  -2   4   6        390.66        402.68         8.00 o                         
  -1   4   6        221.33        220.87         6.47 o                         
   0   4   6         55.15         55.97         1.81 o                         
   1   4   6          1.07          2.23         0.34 o                         
   2   4   6         14.65         14.95         0.81 o                         
   3   4   6         56.38         59.49         1.50 o                         
   4   4   6          0.80          0.70         0.16 o                         
  -4   5   6          9.79         10.95         0.38 o                         
  -3   5   6         58.92         58.19         1.13 o                         
  -2   5   6          7.43          7.09         0.59 o                         
  -1   5   6         17.09         21.51         0.71 o                         
   0   5   6         10.01          9.79         0.43 o                         
   1   5   6         17.51         15.33         0.49 o                         
   2   5   6         23.96         19.97         0.87 o                         
   3   5   6          2.22          2.58         0.32 o                         
   4   5   6         17.39         15.99         0.73 o                         
  -3   6   6          0.05         -0.10         0.14 o                         
  -2   6   6          0.66          0.59         0.19 o                         
  -1   6   6         11.05         10.92         0.41 o                         
   0   6   6          6.88          6.86         0.38 o                         
   1   6   6          2.55          1.08         0.26 o                         
   2   6   6          6.15          5.13         0.30 o                         
  -5   1   7         28.36         29.15         1.08 o                         
  -4   1   7         98.03         96.18         2.40 o                         
  -3   1   7         14.03         13.53         0.45 o                         
  -2   1   7        424.29        421.59        10.54 o                         
  -1   1   7        903.09        842.91        23.16 o                         
   0   1   7        978.72        909.47        37.71 o                         
   2   1   7        147.52        147.60         3.77 o                         
   3   1   7         52.96         52.55         1.16 o                         
   4   1   7          0.54          0.83         0.28 o                         
   5   1   7         17.39         15.57         0.86 o                         
  -6   2   7          5.81          6.49         0.63 o                         
  -5   2   7         48.66         48.38         1.82 o                         
  -4   2   7         14.24         15.59         0.58 o                         
  -3   2   7          0.38          0.94         0.20 o                         
  -2   2   7        884.11        855.85        26.40 o                         
  -1   2   7        674.04        652.29        25.81 o                         
   0   2   7         70.39         66.22         2.93 o                         
   1   2   7         80.64         77.18         3.31 o                         
   2   2   7        136.24        122.06         3.31 o                         
   3   2   7         48.52         53.47         1.19 o                         
   4   2   7         45.26         48.40         1.07 o                         
   5   2   7         27.87         28.17         0.91 o                         
  -6   3   7          1.12          2.00         0.39 o                         
  -5   3   7         12.68         11.78         0.63 o                         
  -4   3   7          3.01          2.48         0.32 o                         
  -3   3   7         38.99         43.02         1.14 o                         
  -2   3   7         21.50         19.86         0.65 o                         
  -1   3   7         17.89         16.68         1.13 o                         
   0   3   7         73.47         71.00         1.55 o                         
   1   3   7         67.08         64.29         1.39 o                         
   2   3   7         20.21         23.83         0.72 o                         
   3   3   7          0.98          1.51         0.38 o                         
   4   3   7          2.87          3.07         0.25 o                         
   5   3   7          3.11          2.56         0.28 o                         
  -5   4   7         12.32         10.02         0.76 o                         
  -4   4   7         16.78         16.59         0.53 o                         
  -3   4   7          2.22          1.49         0.34 o                         
  -2   4   7        160.99        167.30         3.42 o                         
  -1   4   7        134.12        133.45         3.14 o                         
   0   4   7         11.41         12.63         0.50 o                         
   1   4   7          0.88          1.34         0.37 o                         
   2   4   7         16.59         18.26         0.75 o                         
   3   4   7         45.34         53.19         1.41 o                         
   4   4   7         23.63         24.15         0.68 o                         
  -4   5   7          6.84          5.90         0.36 o                         
  -3   5   7         13.47         11.03         0.42 o                         
  -2   5   7         26.90         28.18         1.07 o                         
  -1   5   7         24.16         24.16         0.74 o                         
   0   5   7         21.30         20.99         0.59 o                         
   1   5   7         13.53         12.46         0.65 o                         
   2   5   7         24.96         25.20         1.24 o                         
   3   5   7          1.90          2.50         0.37 o                         
  -3   6   7          0.79          1.17         0.39 o                         
  -2   6   7          7.59          8.12         0.39 o                         
  -1   6   7          2.49          2.57         0.28 o                         
   0   6   7         10.37          9.85         0.41 o                         
   1   6   7          4.83          4.20         0.47 o                         
   2   6   7         14.74         15.03         0.54 o                         
  -5   0   8        209.15        209.31         8.92 o                         
  -4   0   8        390.94        424.57        15.55 o                         
  -3   0   8        162.15        169.28         8.57 o                         
  -2   0   8        323.35        320.20        12.67 o                         
  -1   0   8        242.63        251.71        10.01 o                         
   0   0   8         48.98         48.54         2.15 o                         
   2   0   8         56.04         48.36         1.29 o                         
   3   0   8         38.99         37.81         1.06 o                         
   4   0   8         10.15          8.84         0.67 o                         
   5   0   8          2.47          3.13         0.43 o                         
  -5   1   8         12.42         12.48         0.68 o                         
  -4   1   8         13.17         13.04         0.53 o                         
  -3   1   8         21.35         21.94         0.92 o                         
  -2   1   8        214.61        248.09        12.85 o                         
  -1   1   8        595.54        635.01        17.12 o                         
   0   1   8          8.83         12.24         0.74 o                         
   2   1   8         62.97         55.10         1.10 o                         
   3   1   8          9.40          8.78         0.47 o                         
   4   1   8         75.08         68.24         1.46 o                         
   5   1   8          2.80          1.60         0.28 o                         
  -6   2   8         23.33         21.24         1.06 o                         
  -5   2   8         47.55         49.43         2.54 o                         
  -4   2   8        118.41        125.60         3.03 o                         
  -3   2   8         74.81         78.17         1.67 o                         
  -2   2   8        278.86        275.74         5.50 o                         
  -1   2   8         35.07         35.32         1.15 o                         
   0   2   8          9.96          9.27         0.90 o                         
   1   2   8         56.55         52.42         1.36 o                         
   2   2   8        260.62        246.96         5.00 o                         
   3   2   8        155.27        156.86         3.20 o                         
   4   2   8          7.84          7.65         0.39 o                         
   5   2   8          3.04          3.08         0.29 o                         
  -5   3   8         50.71         50.85         4.54 o                         
  -4   3   8         45.95         44.86         1.33 o                         
  -3   3   8         66.95         68.14         1.49 o                         
  -2   3   8         10.69         10.02         0.55 o                         
  -1   3   8         18.31         18.47         0.59 o                         
   0   3   8         20.94         21.39         0.62 o                         
   1   3   8          7.44          8.26         0.41 o                         
   2   3   8        237.38        247.64         5.35 o                         
   3   3   8        316.73        351.26         7.95 o                         
   4   3   8         17.62         19.20         0.49 o                         
   5   3   8         34.05         34.68         1.05 o                         
  -5   4   8          1.80          1.78         0.31 o                         
  -4   4   8          0.41          0.44         0.14 o                         
  -3   4   8         15.26         15.29         0.48 o                         
  -2   4   8         13.44         14.83         0.46 o                         
  -1   4   8         29.14         26.49         0.83 o                         
   0   4   8         20.47         22.22         0.59 o                         
   1   4   8          1.26          2.29         0.40 o                         
   2   4   8        112.15        115.71         2.68 o                         
   3   4   8          7.28          7.60         0.32 o                         
   4   4   8         13.98         13.53         0.43 o                         
  -4   5   8         19.32         17.74         0.53 o                         
  -3   5   8         10.34         11.25         0.40 o                         
  -2   5   8          5.63          4.95         0.52 o                         
  -1   5   8          1.61          1.38         0.29 o                         
   0   5   8         12.18         10.97         0.58 o                         
   1   5   8          3.64          3.96         0.40 o                         
   2   5   8          1.09          0.75         0.19 o                         
   3   5   8         11.11         12.07         0.48 o                         
  -2   6   8         11.34         10.43         0.74 o                         
  -1   6   8          5.91          6.42         0.41 o                         
   0   6   8          1.10          1.27         0.29 o                         
   1   6   8          5.63          5.46         0.45 o                         
   2   6   8          0.10          0.25         0.22 o                         
  -5   1   9         56.44         57.66         2.66 o                         
  -4   1   9          0.42          1.46         0.37 o                         
  -3   1   9         69.32         69.66         1.44 o                         
  -2   1   9        114.02        110.61         3.09 o                         
  -1   1   9        106.20        121.41         4.85 o                         
   0   1   9        225.64        242.79         9.47 o                         
   1   1   9          6.97          8.08         0.97 o                         
   2   1   9         11.35          9.71         0.43 o                         
   3   1   9         36.87         38.22         0.83 o                         
   4   1   9         22.88         20.40         0.61 o                         
   5   1   9         21.97         19.23         0.66 o                         
  -6   2   9          3.88          2.86         0.55 o                         
  -5   2   9          0.57          0.53         0.24 o                         
  -4   2   9          8.91         10.15         0.72 o                         
  -3   2   9          9.60          8.11         0.57 o                         
  -2   2   9          6.59          5.72         0.36 o                         
  -1   2   9         54.03         55.19         1.32 o                         
   0   2   9        377.39        360.18         8.25 o                         
   1   2   9          4.56          2.34         0.31 o                         
   2   2   9         27.60         25.13         0.79 o                         
   3   2   9        113.64        121.53         2.46 o                         
   4   2   9         18.69         18.34         0.50 o                         
   5   2   9         10.22          9.91         0.41 o                         
  -5   3   9          9.28          8.93         0.49 o                         
  -4   3   9         14.58         14.83         0.54 o                         
  -3   3   9         18.64         19.36         0.63 o                         
  -2   3   9         19.62         19.80         0.65 o                         
  -1   3   9         26.47         23.67         1.29 o                         
   0   3   9         21.03         19.63         0.67 o                         
   1   3   9         15.60         15.31         0.86 o                         
   2   3   9         34.08         34.91         0.88 o                         
   3   3   9         85.51         92.94         1.93 o                         
   4   3   9         13.05         13.41         0.39 o                         
  -5   4   9          3.81          3.87         0.39 o                         
  -4   4   9          0.16          0.20         0.16 o                         
  -3   4   9          8.90          8.48         0.38 o                         
  -2   4   9          7.12          7.55         0.47 o                         
  -1   4   9         94.53         91.97         3.06 o                         
   0   4   9        211.04        206.63         4.17 o                         
   1   4   9          8.65          6.98         0.47 o                         
   2   4   9         10.37         12.71         0.48 o                         
   3   4   9         26.50         27.38         0.65 o                         
   4   4   9          8.40          9.69         0.41 o                         
  -4   5   9          8.10          6.69         0.55 o                         
  -3   5   9         19.45         17.95         0.51 o                         
  -2   5   9          1.75          2.08         0.37 o                         
  -1   5   9         34.34         35.67         1.20 o                         
   0   5   9          4.41          4.14         0.39 o                         
   1   5   9          8.45          7.63         0.35 o                         
   2   5   9         15.24         16.49         0.80 o                         
   3   5   9         19.60         20.04         0.72 o                         
  -2   6   9          3.59          3.52         0.43 o                         
  -1   6   9          4.94          5.05         0.47 o                         
   0   6   9          3.88          4.07         0.82 o                         
   1   6   9          5.26          6.73         0.63 o                         
  -5   0  10         45.92         41.94         1.41 o                         
  -4   0  10        234.94        244.98         7.12 o                         
  -3   0  10         59.11         60.71         2.07 o                         
  -2   0  10         71.08         70.10         2.97 o                         
  -1   0  10         29.56         29.95         1.82 o                         
   0   0  10        105.93         98.31         2.86 o                         
   1   0  10         79.70         77.57         2.36 o                         
   2   0  10          3.10          3.56         0.51 o                         
   3   0  10        114.19         97.70         2.34 o                         
   4   0  10        172.17        147.78         5.99 o                         
   5   0  10          5.47          8.06         0.55 o                         
  -5   1  10         14.22         15.73         0.69 o                         
  -4   1  10         12.85         13.81         0.58 o                         
  -3   1  10          3.54          4.56         0.36 o                         
  -2   1  10          0.89          0.85         0.16 o                         
  -1   1  10         23.47         21.14         1.07 o                         
   0   1  10         67.37         65.50         1.25 o                         
   1   1  10        185.40        187.17         3.81 o                         
   2   1  10         80.20         78.56         1.95 o                         
   3   1  10         69.53         67.28         1.27 o                         
   4   1  10          3.52          3.00         0.29 o                         
   5   1  10          1.57          1.22         0.23 o                         
  -5   2  10         48.79         47.53         1.53 o                         
  -4   2  10         10.68         10.35         0.59 o                         
  -3   2  10         13.47         14.76         0.56 o                         
  -2   2  10        153.13        147.03         3.82 o                         
  -1   2  10        138.61        138.69         2.54 o                         
   0   2  10        119.05        122.56         2.52 o                         
   1   2  10        138.48        142.02         3.36 o                         
   2   2  10          6.15          8.01         0.48 o                         
   3   2  10          9.44         10.85         0.62 o                         
   4   2  10         11.93         13.06         0.40 o                         
  -5   3  10         29.58         29.52         0.98 o                         
  -4   3  10         22.55         20.49         0.65 o                         
  -3   3  10        469.57        476.45        14.22 o                         
  -2   3  10        554.58        572.43        13.08 o                         
  -1   3  10        197.45        195.07         9.54 o                         
   0   3  10         17.76         19.52         0.65 o                         
   1   3  10          0.98          2.03         0.61 o                         
   2   3  10        129.14        137.57         2.91 o                         
   3   3  10         14.44         13.78         0.51 o                         
   4   3  10         10.48         11.59         0.39 o                         
  -5   4  10          6.08          6.10         0.43 o                         
  -4   4  10          0.65          1.10         0.30 o                         
  -3   4  10         18.94         18.87         0.53 o                         
  -2   4  10         70.09         73.29         1.57 o                         
  -1   4  10          3.64          5.09         0.82 o                         
   0   4  10         16.26         19.12         0.96 o                         
   1   4  10         50.79         50.58         1.13 o                         
   2   4  10          8.76          7.97         0.44 o                         
   3   4  10         10.52         12.20         0.41 o                         
  -3   5  10          6.93          6.30         0.40 o                         
  -2   5  10          2.91          3.66         0.40 o                         
  -1   5  10          0.27          0.43         0.27 o                         
   0   5  10          3.90          2.86         0.37 o                         
   1   5  10         12.01         10.20         0.39 o                         
   2   5  10         13.03         14.63         0.78 o                         
  -1   6  10         12.71         15.65         0.78 o                         
   0   6  10          3.04          2.15         0.55 o                         
  -5   1  11         46.51         45.68         1.47 o                         
  -4   1  11         43.43         43.62         1.01 o                         
  -3   1  11         11.18         10.79         0.41 o                         
  -2   1  11         15.94         17.03         0.71 o                         
  -1   1  11        107.40        100.25         1.86 o                         
   0   1  11         50.78         49.83         1.11 o                         
   1   1  11        111.82         97.55         2.03 o                         
   2   1  11         76.10         75.99         1.66 o                         
   3   1  11         69.89         71.86         1.51 o                         
   4   1  11         36.19         32.99         0.76 o                         
  -5   2  11          9.13          9.53         0.49 o                         
  -4   2  11         32.32         31.13         1.08 o                         
  -3   2  11         62.97         67.59         2.06 o                         
  -2   2  11        267.70        266.90         7.00 o                         
  -1   2  11         24.65         23.89         0.58 o                         
   0   2  11         46.13         48.00         1.11 o                         
   1   2  11        126.29        133.07         3.17 o                         
   2   2  11        154.45        162.62         3.30 o                         
   3   2  11          3.68          3.24         0.34 o                         
   4   2  11         19.52         19.03         0.55 o                         
  -5   3  11         10.25          8.57         0.78 o                         
  -4   3  11         24.24         24.08         0.88 o                         
  -3   3  11         23.05         22.08         0.87 o                         
  -2   3  11         40.85         42.53         1.14 o                         
  -1   3  11          5.07          4.11         0.39 o                         
   0   3  11          6.88          7.00         0.43 o                         
   1   3  11          0.38          1.00         0.26 o                         
   2   3  11          7.73          8.44         0.45 o                         
   3   3  11         13.09         12.89         0.47 o                         
   4   3  11          3.53          2.82         0.35 o                         
  -4   4  11         11.36         11.38         0.53 o                         
  -3   4  11         11.42         11.54         0.59 o                         
  -2   4  11         27.94         29.40         1.03 o                         
  -1   4  11         47.33         51.12         2.15 o                         
   0   4  11         43.25         45.79         1.19 o                         
   1   4  11         18.91         20.97         1.10 o                         
   2   4  11         60.03         59.32         1.78 o                         
   3   4  11          0.36          0.21         0.20 o                         
  -3   5  11         11.92         12.79         0.70 o                         
  -2   5  11          9.49         11.07         0.67 o                         
  -1   5  11          5.48          4.97         0.51 o                         
   0   5  11         23.60         23.56         0.90 o                         
   1   5  11         17.89         20.03         0.73 o                         
   2   5  11         16.46         17.02         0.98 o                         
  -5   0  12          5.69          3.60         0.74 o                         
  -4   0  12         35.50         35.27         1.19 o                         
  -3   0  12         17.41         22.04         1.39 o                         
  -2   0  12        157.42        170.66         4.23 o                         
  -1   0  12         64.34         70.25         2.12 o                         
   0   0  12        121.17        122.61         3.55 o                         
   1   0  12         84.00         83.82         2.54 o                         
   2   0  12         13.90         16.23         0.72 o                         
   3   0  12        116.41        114.17         4.19 o                         
  -5   1  12         23.46         23.66         0.86 o                         
  -4   1  12         31.39         31.60         1.12 o                         
  -3   1  12         15.74         17.74         0.66 o                         
  -2   1  12         13.43         12.57         0.46 o                         
  -1   1  12         84.60         85.84         1.61 o                         
   0   1  12          9.59          9.97         0.52 o                         
   1   1  12         66.26         69.78         1.48 o                         
   2   1  12         45.08         45.16         1.18 o                         
   3   1  12          3.69          3.79         0.42 o                         
   4   1  12          3.55          2.54         0.63 o                         
  -5   2  12         32.41         28.26         0.97 o                         
  -4   2  12         42.33         42.91         1.40 o                         
  -3   2  12        130.98        132.23         3.16 o                         
  -2   2  12        123.35        128.44         2.64 o                         
  -1   2  12          2.44          2.15         0.29 o                         
   0   2  12         26.89         26.75         0.69 o                         
   1   2  12         48.35         52.37         1.37 o                         
   2   2  12         94.37        101.11         2.90 o                         
   3   2  12          3.96          4.08         0.34 o                         
   4   2  12         14.00         13.09         0.52 o                         
  -5   3  12         58.20         57.62         2.50 o                         
  -4   3  12         10.34          9.64         0.49 o                         
  -3   3  12         54.80         57.79         2.60 o                         
  -2   3  12         55.63         56.24         1.41 o                         
  -1   3  12         87.36         90.25         1.90 o                         
   0   3  12         58.53         63.87         1.58 o                         
   1   3  12         18.84         18.32         0.59 o                         
   2   3  12         29.52         30.16         1.45 o                         
   3   3  12          1.86          2.08         0.61 o                         
  -4   4  12         15.76         18.86         0.98 o                         
  -3   4  12         15.59         16.12         0.55 o                         
  -2   4  12          0.06          0.22         0.20 o                         
  -1   4  12         16.27         15.61         0.86 o                         
   0   4  12          8.94          9.30         0.45 o                         
   1   4  12         37.38         41.26         1.07 o                         
   2   4  12        123.10        128.45         3.64 o                         
   3   4  12         34.94         33.08         1.00 o                         
  -3   5  12          0.69          0.59         0.23 o                         
  -2   5  12          4.81          4.93         0.51 o                         
  -1   5  12         39.36         40.21         1.76 o                         
   0   5  12         17.71         19.56         1.02 o                         
   1   5  12          8.82         10.20         1.49 o                         
  -5   1  13         28.67         26.02         0.91 o                         
  -4   1  13         55.55         47.89         1.29 o                         
  -3   1  13          1.28          1.47         0.36 o                         
  -2   1  13         31.88         35.11         0.84 o                         
  -1   1  13        120.59        119.80         2.20 o                         
   0   1  13         68.41         66.66         1.46 o                         
   1   1  13         43.96         42.96         0.99 o                         
   2   1  13         38.92         40.40         0.94 o                         
   3   1  13        110.64        106.14         2.50 o                         
  -5   2  13          2.91          2.89         0.43 o                         
  -4   2  13         44.58         41.86         1.35 o                         
  -3   2  13         64.37         67.37         1.47 o                         
  -2   2  13         54.71         56.10         1.56 o                         
  -1   2  13          1.36          3.09         0.39 o                         
   0   2  13         12.28         13.24         0.46 o                         
   1   2  13         30.32         31.58         0.89 o                         
   2   2  13          1.61          2.48         0.33 o                         
   3   2  13          3.88          4.19         0.32 o                         
  -4   3  13          2.13          2.56         0.37 o                         
  -3   3  13         11.05         12.63         0.49 o                         
  -2   3  13         25.67         23.90         0.79 o                         
  -1   3  13          5.92          5.47         0.50 o                         
   0   3  13          4.69          4.90         0.53 o                         
   1   3  13          5.44          4.46         0.40 o                         
   2   3  13         11.74         11.32         0.45 o                         
   3   3  13          0.50          0.35         0.14 o                         
  -4   4  13          8.90          7.39         0.51 o                         
  -3   4  13         31.87         28.68         1.12 o                         
  -2   4  13         15.57         13.30         0.59 o                         
  -1   4  13          1.05          0.51         0.27 o                         
   0   4  13          1.68          2.19         0.63 o                         
   1   4  13         23.49         25.52         0.69 o                         
   2   4  13         16.07         14.91         0.55 o                         
  -2   5  13          1.45          1.29         0.47 o                         
  -1   5  13         15.88         14.94         0.78 o                         
  -4   0  14         13.00         13.14         0.82 o                         
  -3   0  14          2.13          2.31         0.55 o                         
  -2   0  14         81.35         81.53         2.45 o                         
  -1   0  14        155.71        160.77         4.61 o                         
   0   0  14        155.59        161.42         4.61 o                         
   1   0  14        224.21        243.90         6.83 o                         
   2   0  14        105.69        111.54         3.46 o                         
   3   0  14         11.04         10.33         0.70 o                         
  -5   1  14          8.43          7.55         0.82 o                         
  -4   1  14         10.63         11.37         0.46 o                         
  -3   1  14          6.88          6.80         0.51 o                         
  -2   1  14         22.04         22.48         0.69 o                         
  -1   1  14         15.05         15.29         0.49 o                         
   0   1  14         44.48         48.62         1.26 o                         
   1   1  14         61.92         68.63         1.46 o                         
   2   1  14         50.02         54.90         1.35 o                         
   3   1  14         12.78         10.69         0.42 o                         
  -5   2  14         17.97         15.80         0.78 o                         
  -4   2  14        120.11        114.51         4.03 o                         
  -3   2  14         34.27         37.91         1.02 o                         
  -2   2  14         52.38         53.64         1.18 o                         
  -1   2  14         48.08         51.48         1.16 o                         
   0   2  14         18.85         21.40         0.60 o                         
   1   2  14          5.88          5.05         0.39 o                         
   2   2  14          1.56          0.71         0.17 o                         
   3   2  14          7.99          8.00         0.47 o                         
  -4   3  14         36.61         36.30         1.51 o                         
  -3   3  14        268.10        243.10         8.49 o                         
  -2   3  14         29.04         26.78         1.02 o                         
  -1   3  14         59.39         62.63         2.46 o                         
   0   3  14         98.88        110.15         4.40 o                         
   1   3  14          8.15          7.55         0.36 o                         
   2   3  14          9.87         11.41         0.39 o                         
   3   3  14          0.27          0.18         0.23 o                         
  -3   4  14         62.66         56.54         1.66 o                         
  -2   4  14         11.09         11.50         0.70 o                         
  -1   4  14          2.40          1.84         0.43 o                         
   0   4  14          6.08          4.18         0.45 o                         
   1   4  14         23.45         24.31         0.65 o                         
   2   4  14          4.42          5.26         0.55 o                         
  -1   5  14         29.10         33.09         1.41 o                         
   0   5  14          5.98          6.14         0.51 o                         
  -5   1  15         43.70         40.13         1.68 o                         
  -4   1  15         15.25         13.83         0.54 o                         
  -3   1  15          7.21          6.16         0.47 o                         
  -2   1  15         15.79         18.42         0.62 o                         
  -1   1  15          5.02          5.58         0.42 o                         
   0   1  15          6.49          6.49         0.41 o                         
   1   1  15        112.15        129.15         2.59 o                         
   2   1  15          0.72          0.68         0.17 o                         
   3   1  15         34.94         29.33         0.89 o                         
  -4   2  15         10.51         10.84         0.51 o                         
  -3   2  15         22.87         20.80         0.57 o                         
  -2   2  15          9.61         10.36         0.44 o                         
  -1   2  15          3.02          3.52         0.31 o                         
   0   2  15          7.27          8.42         0.38 o                         
   1   2  15         15.95         15.17         0.50 o                         
   2   2  15          2.13          3.12         0.27 o                         
   3   2  15         30.91         29.41         0.90 o                         
  -4   3  15         17.86         16.16         0.78 o                         
  -3   3  15         25.86         20.96         0.63 o                         
  -2   3  15          8.08          7.56         0.44 o                         
  -1   3  15          0.39          0.55         0.27 o                         
   0   3  15          5.90          6.46         0.35 o                         
   1   3  15          3.11          4.09         0.35 o                         
   2   3  15          3.25          2.50         0.29 o                         
  -2   4  15          2.02          1.80         0.39 o                         
  -1   4  15          4.06          4.93         0.47 o                         
   0   4  15         13.58         14.86         0.57 o                         
   1   4  15          3.16          2.60         0.27 o                         
  -4   0  16          3.97          2.43         0.51 o                         
  -3   0  16         10.41         10.01         0.70 o                         
  -2   0  16        213.27        209.73         9.00 o                         
  -1   0  16         13.70         14.01         0.96 o                         
   0   0  16         84.00         87.03         2.50 o                         
   1   0  16         47.54         47.45         1.45 o                         
   2   0  16         20.15         17.91         0.68 o                         
   3   0  16         13.56         10.68         0.67 o                         
  -4   1  16         45.69         42.75         1.80 o                         
  -3   1  16         60.20         64.19         2.03 o                         
  -2   1  16          4.98          5.18         0.55 o                         
  -1   1  16         10.75         11.61         0.44 o                         
   0   1  16         63.06         70.52         2.01 o                         
   1   1  16         50.76         50.05         1.08 o                         
   2   1  16         10.06          8.93         0.37 o                         
   3   1  16          3.09          2.27         0.43 o                         
  -4   2  16          3.83          3.99         0.39 o                         
  -3   2  16         15.14         15.21         0.65 o                         
  -2   2  16         27.06         29.61         1.40 o                         
  -1   2  16         44.07         47.72         1.04 o                         
   0   2  16          1.64          1.70         0.26 o                         
   1   2  16          8.86          8.35         0.43 o                         
   2   2  16          6.61          5.78         0.35 o                         
  -3   3  16          6.53          5.48         0.47 o                         
  -2   3  16         13.47         11.78         0.51 o                         
  -1   3  16          9.92          9.85         0.62 o                         
   0   3  16          1.09          0.65         0.19 o                         
   1   3  16          8.79          9.50         0.35 o                         
  -2   4  16          1.54          1.41         0.39 o                         
  -1   4  16          0.10          0.23         0.20 o                         
   0   4  16          1.62          0.98         0.39 o                         
  -4   1  17         56.09         54.33         2.23 o                         
  -3   1  17         19.28         17.80         0.82 o                         
  -2   1  17          9.81         10.54         0.43 o                         
  -1   1  17          6.90          7.51         0.33 o                         
   0   1  17          3.73          3.88         0.27 o                         
   1   1  17         15.13         14.65         0.46 o                         
   2   1  17          6.18          5.54         0.28 o                         
  -3   2  17          9.12          8.80         0.67 o                         
  -2   2  17          1.92          1.93         0.29 o                         
  -1   2  17         49.53         52.64         1.12 o                         
   0   2  17         20.30         20.23         0.65 o                         
   1   2  17          7.24          7.05         0.34 o                         
   2   2  17         39.30         33.45         1.01 o                         
  -2   3  17          5.09          6.04         0.38 o                         
  -1   3  17          8.43          8.81         0.41 o                         
   0   3  17          0.38          0.29         0.15 o                         
   1   3  17          2.46          2.83         0.29 o                         
  -3   0  18          3.91          3.99         0.43 o                         
  -2   0  18          7.98          7.78         0.55 o                         
  -1   0  18         62.32         63.30         1.84 o                         
   0   0  18        192.11        200.16         5.52 o                         
   1   0  18         86.39         73.19         5.97 o                         
  -3   1  18          1.08          1.14         0.28 o                         
  -2   1  18         11.85         11.79         0.43 o                         
  -1   1  18         16.50         16.80         0.43 o                         
   0   1  18         27.84         27.10         0.91 o                         
   1   1  18          3.78          4.20         0.27 o                         
  -3   2  18         11.24          9.39         0.55 o                         
  -2   2  18          0.12         -0.04         0.15 o                         
  -1   2  18          2.50          2.83         0.31 o                         
   0   2  18          0.55          0.36         0.14 o                         
   1   2  18          8.48          7.99         0.29 o                         
  -1   3  18          7.55          5.75         0.43 o                         
  -2   1  19         28.71         27.41         0.88 o                         
  -1   1  19          3.70          4.51         0.32 o                         
   0   1  19         41.49         36.53         0.82 o                         
  -1   2  19          1.72          1.45         0.39 o                         
                                                                                
